# Supplementary material for: MGMT genomic rearrangements contribute to chemotherapy resistance in gliomas
Source: Nat Commun. 2020 Aug 4;11:3883. doi: 10.1038/s41467-020-17717-0 (PMC7403430; doi:10.1038/s41467-020-17717-0)
Supplement: Supplementary file 4 — Supplementary Data 1 [file 41467_2020_17717_MOESM4_ESM.xlsx]

## Sheet: Sheet1
#Supplementary Data 1: Clinical informaiton of TMZ-treated recurrent glioma patients used in this study.
Sample ID	Cohort	Source	Gender	Age	Pathology (WHO 2007)	WHO_Grade	Race	IDH	codel	MGMT Methylation Status	Hypermutation	MGMT Fusion	MGMT Expression (Zscore)	METfusion	METex14	FGFR3-TACC3 Fusion	OS (days)	CensorOS
CGGA_1012	CGGA	New	M	46	O	II	Asian	1	0	0	0	0	0.312003	0	0	0	3116	0
CGGA_1058	CGGA	New	M	35	A	II	Asian	1	0	NA	0	0	-0.181893	0	0	0	995	1
CGGA_1060	CGGA	GR2014	M	42	GBM	IV	Asian	1	0	1	0	0	-0.696975	0	0	0	227	1
CGGA_1078	CGGA	GR2014	F	61	GBM	IV	Asian	0	0	0	0	0	-1.08122	0	0	0	315	1
CGGA_1105	CGGA	GR2014	M	29	GBM	IV	Asian	1	0	1	0	0	-0.50757	0	0	0	609	1
CGGA_1116	CGGA	GR2014	F	43	GBM	IV	Asian	1	0	1	0	0	-0.733338	0	0	0	248	1
CGGA_1136	CGGA	GR2014	F	39	GBM	IV	Asian	1	0	1	1	0	-0.558598	0	0	0	236	1
CGGA_1178	CGGA	New	M	42	AOA	III	Asian	1	0	1	0	0	-0.626097	0	0	0	422	1
CGGA_1185	CGGA	New	F	50	AO	III	Asian	0	0	0	0	0	0.490342	0	0	0	731	1
CGGA_1186	CGGA	Cell2018	F	55	GBM	IV	Asian	0	0	1	0	0	-0.787725	0	1	0	9	1
CGGA_1188	CGGA	GR2014	F	30	GBM	IV	Asian	1	0	1	0	0	0.96951	0	0	0	256	1
CGGA_1197	CGGA	GR2014	M	44	GBM	IV	Asian	1	1	1	0	0	-0.510022	0	0	0	942	1
CGGA_1199	CGGA	Cell2018	F	34	GBM	IV	Asian	1	0	1	0	GLRX3-MGMT	3.67362	0	0	0	220	1
CGGA_120	CGGA	New	M	42	GBM	IV	Asian	0	0	0	0	0	-0.245975	0	0	0	288	1
CGGA_1208	CGGA	New	M	38	GBM	IV	Asian	0	0	NA	0	0	-0.161455	0	0	0	161	1
CGGA_1215	CGGA	GR2014	M	38	AO	III	Asian	1	0	1	0	0	-0.629668	0	0	0	29	1
CGGA_1218	CGGA	GR2014	M	53	GBM	IV	Asian	0	0	0	0	0	-0.0225408	0	0	0	286	1
CGGA_1231	CGGA	GR2014	F	31	AA	III	Asian	0	0	1	0	0	-0.333892	0	0	0	2279	1
CGGA_1248	CGGA	New	M	55	GBM	IV	Asian	0	0	NA	0	0	-0.102933	0	0	0	138	1
CGGA_1255	CGGA	New	M	49	GBM	IV	Asian	0	0	0	0	0	0.230397	0	0	0	132	1
CGGA_1257	CGGA	New	M	60	GBM	IV	Asian	0	0	0	0	0	0.228089	0	0	0	192	1
CGGA_1260	CGGA	New	M	33	GBM	IV	Asian	0	0	0	0	0	1.50428	0	0	1	177	1
CGGA_1271	CGGA	GR2014	M	17	GBM	IV	Asian	0	0	0	0	0	-0.747068	0	0	0	523	1
CGGA_1272	CGGA	GR2014	M	33	GBM	IV	Asian	1	0	NA	0	0	-0.988176	0	1	0	124	1
CGGA_1273	CGGA	New	M	65	AO	III	Asian	1	1	1	0	0	-0.15661	0	0	0	1912	0
CGGA_1283	CGGA	GR2014	M	18	GBM	IV	Asian	0	0	0	0	0	0.743416	0	0	0	20	1
CGGA_1295	CGGA	New	M	41	AO	III	Asian	1	0	1	0	0	0.201453	0	0	0	310	1
CGGA_1301	CGGA	GR2014	M	49	GBM	IV	Asian	0	0	NA	0	0	0.183342	0	0	0	239	1
CGGA_1311	CGGA	New	F	30	AOA	III	Asian	1	0	1	1	0	-0.698234	0	0	0	1080	1
CGGA_1329	CGGA	GR2014	F	44	AO	III	Asian	1	0	NA	0	0	-1.4155	0	0	0	326	1
CGGA_1337	CGGA	New	M	67	GBM	IV	Asian	NA	NA	1	0	0	1.68313	0	0	0	2126	0
CGGA_1341	CGGA	Cell2018	M	53	GBM	IV	Asian	0	0	NA	0	0	0.287229	0	0	0	88	1
CGGA_1343	CGGA	GR2014	M	34	GBM	IV	Asian	0	0	1	1	0	-1.56117	0	0	0	94	1
CGGA_1346	CGGA	GR2014	F	58	GBM	IV	Asian	0	0	0	0	0	0.239594	0	0	0	284	1
CGGA_1356	CGGA	New	M	53	AO	III	Asian	1	0	0	0	0	0.048236	0	0	0	948	1
CGGA_1359	CGGA	New	M	22	AO	III	Asian	0	0	0	0	0	0.985854	0	0	0	343	1
CGGA_1370	CGGA	GR2014	M	44	GBM	IV	Asian	0	0	1	0	0	-1.04639	0	0	1	2310	0
CGGA_1381	CGGA	GR2014	F	37	GBM	IV	Asian	1	0	1	0	0	-0.406613	0	0	0	46	1
CGGA_1387	CGGA	New	M	42	GBM	IV	Asian	0	0	NA	0	0	-0.636008	0	0	0	90	1
CGGA_1388	CGGA	GR2014	M	38	AA	III	Asian	1	0	0	0	0	0.00993928	0	0	0	485	1
CGGA_1390	CGGA	New	M	50	AO	III	Asian	1	1	NA	0	0	0.616604	0	0	0	2050	0
CGGA_1394	CGGA	GR2014	M	38	GBM	IV	Asian	1	0	NA	1	0	-0.441893	0	0	0	139	1
CGGA_1396	CGGA	Cell2018	M	45	GBM	IV	Asian	1	0	NA	0	0	-1.37959	0	0	0	89	1
CGGA_1400	CGGA	New	F	54	AO	III	Asian	NA	NA	1	0	0	0.758601	0	0	0	2033	0
CGGA_1405	CGGA	Cell2018	M	34	GBM	IV	Asian	0	0	1	0	0	-0.21402	0	0	0	357	1
CGGA_1411	CGGA	GR2014	F	41	AA	III	Asian	0	0	0	0	0	0.0260515	0	0	0	329	1
CGGA_1412	CGGA	GR2014	F	49	GBM	IV	Asian	1	1	1	1	0	-0.620986	0	0	0	296	1
CGGA_1415	CGGA	New	F	30	GBM	IV	Asian	0	0	1	0	0	-0.321434	0	0	0	2007	0
CGGA_1419	CGGA	New	M	56	A	II	Asian	0	0	NA	0	0	-0.669238	0	0	0	249	1
CGGA_1430	CGGA	New	F	28	GBM	IV	Asian	0	0	NA	0	0	0.00798228	0	0	0	176	1
CGGA_1434	CGGA	New	M	61	A	III	Asian	0	0	NA	0	0	-0.334671	0	0	0	81	1
CGGA_1437	CGGA	New	M	48	AOA	III	Asian	0	0	NA	0	0	0.500033	0	0	0	1037	1
CGGA_1450	CGGA	GR2014	M	37	GBM	IV	Asian	1	1	1	0	0	-0.628807	0	0	0	957	1
CGGA_1459	CGGA	New	M	55	AO	III	Asian	0	0	1	0	0	-1.70913	0	0	0	491	1
CGGA_1460	CGGA	GR2014	M	51	GBM	IV	Asian	0	0	1	1	0	-0.96538	0	0	0	209	1
CGGA_1480	CGGA	New	M	41	GBM	IV	Asian	0	0	NA	0	0	0.939039	0	0	0	405	1
CGGA_1487	CGGA	New	F	49	A	III	Asian	0	0	NA	0	0	0.362957	0	0	0	520	1
CGGA_1490	CGGA	Cell2018	M	46	GBM	IV	Asian	1	0	1	0	0	-0.691183	0	0	0	280	1
CGGA_1492	CGGA	New	F	47	GBM	IV	Asian	0	0	NA	0	0	-0.843958	0	0	0	268	1
CGGA_1496	CGGA	New	F	43	GBM	IV	Asian	1	1	NA	0	0	-1.25641	0	0	0	330	1
CGGA_1505	CGGA	New	M	31	GBM	IV	Asian	1	0	0	0	0	-0.0868688	0	0	0	172	1
CGGA_1506	CGGA	Cell2018	M	34	GBM	IV	Asian	1	0	1	0	0	-0.559134	0	0	0	384	1
CGGA_1509	CGGA	Cell2018	F	37	GBM	IV	Asian	0	0	0	0	0	0.15424	0	0	0	561	1
CGGA_1510	CGGA	New	M	40	AOA	III	Asian	1	0	NA	0	0	-1.49774	0	0	0	465	1
CGGA_1512	CGGA	Cell2018	F	63	GBM	IV	Asian	0	0	NA	0	0	-0.142977	0	0	0	738	1
CGGA_1515	CGGA	New	M	28	GBM	IV	Asian	1	0	1	0	0	-0.333471	0	0	0	403	1
CGGA_1520	CGGA	New	F	67	GBM	IV	Asian	0	0	NA	0	0	1.05119	0	0	0	297	1
CGGA_1522	CGGA	Cell2018	M	53	GBM	IV	Asian	0	0	0	0	0	0.275534	0	0	0	383	1
CGGA_1524	CGGA	New	M	36	AO	III	Asian	1	1	1	0	0	0.685828	0	0	0	1226	0
CGGA_1535	CGGA	New	M	43	GBM	IV	Asian	1	0	NA	0	0	1.70445	0	0	0	232	1
CGGA_1538	CGGA	New	F	57	GBM	IV	Asian	0	0	1	0	0	-0.897667	0	0	0	247	1
CGGA_1541	CGGA	New	F	50	GBM	IV	Asian	0	0	NA	0	0	0.703107	0	0	0	81	1
CGGA_1554	CGGA	New	M	34	AOA	III	Asian	1	1	1	0	0	-1.02099	0	0	0	824	1
CGGA_1558	CGGA	New	M	71	GBM	IV	Asian	0	0	NA	1	0	-0.924107	0	0	0	130	1
CGGA_1572	CGGA	New	F	60	GBM	IV	Asian	0	0	NA	0	0	2.02419	0	0	0	160	1
CGGA_1573	CGGA	Cell2018	M	40	GBM	IV	Asian	1	0	1	0	0	-0.401421	0	0	0	248	1
CGGA_1585	CGGA	Cell2018	F	45	GBM	IV	Asian	1	1	1	0	0	-1.24357	0	0	0	751	1
CGGA_1589	CGGA	New	M	49	A	II	Asian	0	0	NA	0	0	-0.178977	0	0	0	342	1
CGGA_1594	CGGA	New	M	25	A	II	Asian	NA	NA	1	0	0	1.6438	0	0	0	480	0
CGGA_1603	CGGA	New	M	18	GBM	IV	Asian	0	0	NA	0	0	1.43368	0	0	0	356	1
CGGA_1604	CGGA	New	M	46	GBM	IV	Asian	1	0	1	0	0	1.31197	0	0	0	740	1
CGGA_1605	CGGA	New	M	34	GBM	IV	Asian	0	0	NA	0	0	0.626826	0	0	0	321	1
CGGA_1610	CGGA	New	M	39	AO	III	Asian	1	1	1	0	0	2.71921	0	0	0	1058	1
CGGA_1611	CGGA	New	F	30	GBM	IV	Asian	1	0	NA	0	0	-1.70107	0	0	0	1158	1
CGGA_1615	CGGA	New	M	48	GBM	IV	Asian	0	0	1	0	0	2.55946	0	0	0	586	1
CGGA_1622	CGGA	Cell2018	M	46	GBM	IV	Asian	1	0	1	0	0	0.270497	0	0	0	484	1
CGGA_1624	CGGA	New	F	27	GBM	IV	Asian	1	0	NA	0	0	-0.475487	1	1	0	87	1
CGGA_1625	CGGA	Cell2018	M	50	GBM	IV	Asian	1	1	1	0	0	-0.580181	0	0	0	696	1
CGGA_1628	CGGA	Cell2018	M	51	GBM	IV	Asian	1	1	1	0	0	-1.50424	0	0	0	354	1
CGGA_1632	CGGA	Cell2018	M	32	GBM	IV	Asian	1	0	1	0	0	-1.17241	0	0	0	888	1
CGGA_1637	CGGA	Cell2018	M	56	GBM	IV	Asian	0	0	1	1	0	-1.40359	0	0	0	114	1
CGGA_1638	CGGA	New	F	44	GBM	IV	Asian	0	0	1	1	0	-1.14401	0	1	0	205	1
CGGA_1646	CGGA	Cell2018	M	54	GBM	IV	Asian	0	0	NA	0	0	0.614674	0	0	1	200	1
CGGA_1651	CGGA	New	F	44	A	II	Asian	1	0	NA	0	0	0.577392	0	0	0	842	1
CGGA_1659	CGGA	New	M	24	GBM	IV	Asian	0	0	0	0	0	-0.254165	0	0	0	387	1
CGGA_1663	CGGA	New	M	61	GBM	IV	Asian	0	0	1	0	0	1.54743	0	0	0	290	1
CGGA_1665	CGGA	Cell2018	M	39	GBM	IV	Asian	0	0	0	0	0	-0.352671	0	0	0	440	1
CGGA_1676	CGGA	Cell2018	M	38	GBM	IV	Asian	0	0	1	0	0	-0.347089	0	0	0	111	1
CGGA_1682	CGGA	New	M	67	GBM	IV	Asian	0	0	NA	0	0	-0.398355	0	0	0	345	1
CGGA_1683	CGGA	Cell2018	M	54	GBM	IV	Asian	1	0	0	0	0	0.120243	0	0	0	256	1
CGGA_1688	CGGA	New	F	51	A	III	Asian	0	0	NA	0	0	0.659704	0	0	0	51	1
CGGA_1702	CGGA	New	F	29	GBM	IV	Asian	0	0	1	1	0	-1.66179	0	0	0	168	1
CGGA_1707	CGGA	Cell2018	F	33	GBM	IV	Asian	0	0	0	0	RPH3A-MGMT	0.0190373	0	0	0	239	1
CGGA_1711	CGGA	Cell2018	M	57	GBM	IV	Asian	1	0	0	0	0	0.382766	0	0	0	432	1
CGGA_1716	CGGA	New	M	38	A	III	Asian	1	0	1	0	0	-0.366469	0	0	0	1332	0
CGGA_1719	CGGA	New	F	65	GBM	IV	Asian	0	0	1	0	0	-0.0503686	0	0	0	202	1
CGGA_1729	CGGA	New	M	52	GBM	IV	Asian	0	0	1	0	CAPZB-MGMT	1.74644	0	0	0	244	1
CGGA_1748	CGGA	Cell2018	F	29	GBM	IV	Asian	0	0	1	1	0	-1.44785	0	1	0	50	1
CGGA_1752	CGGA	Cell2018	F	32	GBM	IV	Asian	0	0	1	0	0	-0.296694	0	0	0	176	1
CGGA_1766	CGGA	Cell2018	F	52	GBM	IV	Asian	0	0	0	0	0	-0.311445	0	1	0	422	1
CGGA_1772	CGGA	New	M	40	GBM	IV	Asian	0	0	0	0	0	-0.382783	0	0	0	82	1
CGGA_1776	CGGA	New	M	23	GBM	IV	Asian	0	0	NA	0	0	0.0540346	0	0	0	259	1
CGGA_1785	CGGA	Cell2018	M	34	GBM	IV	Asian	1	0	NA	0	0	0.335329	0	0	0	329	1
CGGA_1786	CGGA	New	F	54	AO	III	Asian	1	1	1	0	0	-0.867913	0	0	0	1128	0
CGGA_1811	CGGA	New	M	64	GBM	IV	Asian	0	0	0	0	0	1.24487	0	0	0	304	1
CGGA_1814	CGGA	Cell2018	F	46	GBM	IV	Asian	0	0	0	0	0	0.140941	0	0	0	221	1
CGGA_1815	CGGA	New	F	45	GBM	IV	Asian	0	0	NA	0	0	-0.513577	0	0	0	185	1
CGGA_1820	CGGA	New	F	52	GBM	IV	Asian	0	0	NA	0	0	0.202215	0	0	0	77	1
CGGA_1830	CGGA	Cell2018	M	45	GBM	IV	Asian	1	0	0	0	0	-0.200525	0	0	0	649	0
CGGA_1857	CGGA	New	M	46	GBM	IV	Asian	0	0	1	0	0	1.03986	0	0	0	157	1
CGGA_1861	CGGA	Cell2018	M	42	GBM	IV	Asian	0	0	0	0	0	1.53378	0	0	0	383	1
CGGA_1863	CGGA	New	F	50	AO	III	Asian	1	1	1	0	0	-0.0966552	0	0	0	902	0
CGGA_1864	CGGA	Cell2018	M	38	GBM	IV	Asian	1	0	NA	1	0	-1.08235	1	1	0	623	1
CGGA_1872	CGGA	New	M	30	GBM	IV	Asian	1	1	NA	0	0	-1.00524	0	0	0	164	1
CGGA_1881	CGGA	New	M	41	GBM	IV	Asian	0	0	NA	0	0	1.83115	0	0	0	472	1
CGGA_1897	CGGA	New	F	65	GBM	IV	Asian	0	0	NA	0	0	2.33491	0	0	0	462	0
CGGA_1899	CGGA	New	M	45	GBM	IV	Asian	0	0	0	0	0	0.998767	0	0	0	176	1
CGGA_1908	CGGA	New	F	42	GBM	IV	Asian	0	0	NA	0	0	-0.976932	0	0	0	298	1
CGGA_1912	CGGA	New	M	48	GBM	IV	Asian	0	0	0	0	0	2.17023	0	0	0	NA	NA
CGGA_1915	CGGA	New	M	43	GBM	IV	Asian	1	0	NA	0	0	-1.14968	0	0	0	419	0
CGGA_1918	CGGA	Cell2018	M	40	GBM	IV	Asian	1	1	1	0	0	0.203759	0	0	0	423	0
CGGA_1935	CGGA	New	F	53	GBM	IV	Asian	0	0	NA	0	0	-1.79627	0	0	0	391	0
CGGA_1939	CGGA	New	M	31	A	II	Asian	NA	NA	NA	0	0	1.88293	0	0	0	919	0
CGGA_1940	CGGA	New	M	43	GBM	IV	Asian	0	0	NA	0	0	1.2881	0	0	0	151	1
CGGA_1943	CGGA	Cell2018	M	46	GBM	IV	Asian	0	0	0	0	0	0.528783	0	0	0	370	0
CGGA_1944	CGGA	Cell2018	M	45	GBM	IV	Asian	1	1	1	0	0	-0.220593	0	0	0	359	0
CGGA_1951	CGGA	Cell2018	F	53	GBM	IV	Asian	0	0	NA	0	0	0.257272	0	0	0	332	1
CGGA_1953	CGGA	New	M	47	GBM	IV	Asian	0	0	1	1	0	-0.827029	0	0	0	73	1
CGGA_1955	CGGA	New	M	30	GBM	IV	Asian	NA	NA	0	0	0	1.27174	0	0	0	457	1
CGGA_1976	CGGA	New	F	53	GBM	IV	Asian	0	0	0	0	0	0.93744	0	0	0	73	1
CGGA_220	CGGA	Cell2018	M	35	GBM	IV	Asian	1	0	1	0	0	-0.123122	0	0	0	332	1
CGGA_245	CGGA	GR2014	F	39	A	III	Asian	1	0	NA	0	0	-0.759949	0	0	0	318	1
CGGA_462	CGGA	Cell2018	M	38	GBM	IV	Asian	1	0	1	0	0	-0.123909	0	0	0	361	1
CGGA_621	CGGA	New	M	41	AO	III	Asian	1	0	1	0	0	-0.614585	0	0	0	1347	0
CGGA_867	CGGA	New	F	39	A	III	Asian	1	0	1	0	0	-0.119173	0	0	0	367	1
CGGA_882	CGGA	New	M	30	AOA	III	Asian	1	1	1	0	0	-0.329987	0	0	0	1008	0
CGGA_D48	CGGA	GR2014	F	18	AOA	III	Asian	1	0	NA	0	0	-0.417787	0	0	0	221	1
CGGA_D64	CGGA	GR2014	M	51	GBM	IV	Asian	1	0	NA	0	0	-0.271877	1	1	0	101	1
CGGA_J050	CGGA	New	M	27	OA	II	Asian	1	0	NA	0	0	-0.847182	0	0	0	1693	1
CGGA_P109	CGGA	New	M	35	GBM	IV	Asian	1	0	NA	0	0	-0.492573	0	0	0	406	1
CGGA_P12	CGGA	New	M	50	GBM	IV	Asian	0	0	NA	0	0	-0.6	0	0	0	521	1
CGGA_P146	CGGA	New	M	31	A	II	Asian	1	0	1	0	0	-1.14362	0	0	0	344	0
CGGA_P161	CGGA	Cell2018	M	41	GBM	IV	Asian	1	0	1	1	0	-0.777271	0	0	0	345	1
CGGA_P182	CGGA	New	F	58	GBM	IV	Asian	0	0	1	0	0	-0.942849	0	0	0	846	0
CGGA_P264	CGGA	Cell2018	M	31	GBM	IV	Asian	1	0	0	0	0	-0.399469	0	1	0	156	1
CGGA_P270	CGGA	New	M	33	A	II	Asian	1	0	0	0	0	-0.407444	0	0	0	322	1
CGGA_P279	CGGA	New	F	47	AO	III	Asian	1	1	1	0	0	0.587789	0	0	0	668	0
CGGA_P280	CGGA	New	F	52	GBM	IV	Asian	0	0	1	0	0	0.868724	0	0	0	675	0
CGGA_P29	CGGA	New	F	22	AO	III	Asian	1	0	0	1	0	-1.17206	0	0	0	103	1
CGGA_P294	CGGA	New	M	46	GBM	IV	Asian	0	0	NA	1	0	-0.552257	0	0	0	287	0
CGGA_P295	CGGA	New	M	46	GBM	IV	Asian	0	0	NA	0	0	0.474608	0	0	0	273	1
CGGA_P298	CGGA	New	F	50	A	III	Asian	1	1	1	0	0	-0.42805	0	0	0	634	0
CGGA_P306	CGGA	New	M	49	O	II	Asian	1	1	1	0	0	-0.963742	0	0	0	592	0
CGGA_P315	CGGA	New	F	47	O	II	Asian	1	0	NA	0	0	0.664663	0	0	0	451	1
CGGA_P316	CGGA	New	M	44	A	II	Asian	NA	NA	1	0	0	2.50829	0	0	0	567	0
CGGA_P356	CGGA	New	F	22	O	II	Asian	1	1	1	0	FAM175B-MGMT	2.02692	0	0	0	506	0
CGGA_P375	CGGA	New	F	29	GBM	IV	Asian	1	0	NA	1	0	0.270497	1	0	0	116	0
CGGA_P385	CGGA	New	M	22	OA	II	Asian	0	0	NA	0	0	0.126689	0	0	0	449	0
CGGA_P399	CGGA	New	F	41	O	II	Asian	1	1	NA	0	0	0.191109	0	0	0	428	0
CGGA_P5	CGGA	New	F	45	AA	III	Asian	1	0	NA	0	0	-0.527829	0	0	0	378	1
CGGA_P6	CGGA	Cell2018	F	48	GBM	IV	Asian	1	0	1	0	0	-0.955549	0	0	0	356	1
CGGA_P87	CGGA	Cell2018	M	32	GBM	IV	Asian	1	0	1	1	0	0.683559	0	0	0	240	1
CGGA_P94	CGGA	New	M	42	GBM	IV	Asian	1	0	NA	0	0	-0.753219	0	0	0	616	1
CGGA_P96	CGGA	New	F	41	GBM	IV	Asian	NA	NA	0	0	0	2.48955	0	0	0	278	1
CGGA_P99	CGGA	Cell2018	M	52	GBM	IV	Asian	1	0	NA	0	0	0.460918	0	0	0	679	0
R001.RNA.2	INCB	NG2016	M	70	GBM	IV	NonAsian	0	0	NA	0	0	-0.458808	0	0	0	43	1
R002.RNA.2	INCB	NG2016	M	42	GBM	IV	NonAsian	0	0	NA	0	0	0.279342	0	0	0	231.9	1
R003.RNA.2	INCB	NG2016	M	67	GBM	IV	NonAsian	0	0	NA	0	0	0.779911	0	0	0	252.1	1
R004.RNA.2	INCB	NG2016	F	50	GBM	IV	NonAsian	0	0	NA	0	0	-1.22244	0	0	0	642	1
R005.RNA.2	INCB	NG2016	F	58	GBM	IV	NonAsian	0	0	NA	0	0	0.0816117	0	0	0	228	1
R006.RNA.2	INCB	NG2016	M	59	GBM	IV	NonAsian	0	0	NA	0	0	-0.0700901	0	0	0	186.9	1
R007.RNA.2	INCB	NG2016	M	69	GBM	IV	NonAsian	0	0	NA	1	0	-0.995815	0	0	0	293.1	1
R008.RNA.2	INCB	NG2016	F	46	GBM	IV	NonAsian	0	0	NA	0	0	-0.633935	0	0	0	155.1	1
R009.RNA.2	INCB	NG2016	F	67	GBM	IV	NonAsian	1	0	NA	0	0	-0.833327	0	0	0	185.1	1
R010.RNA.2	INCB	NG2016	M	50	GBM	IV	NonAsian	0	0	NA	1	0	-1.62859	0	0	0	188	1
R012.RNA.2	INCB	NG2016	M	49	GBM	IV	NonAsian	1	0	NA	0	0	-2.01153	0	0	0	399.1	1
R017.RNA.2	INCB	NG2016	F	33	GBM	IV	NonAsian	0	0	NA	0	0	0.815312	0	0	0	732	1
R018.RNA.2	INCB	NG2016	M	52	GBM	IV	NonAsian	0	0	NA	0	0	-0.364183	0	0	0	210	1
R019.RNA.2	INCB	NG2016	M	48	GBM	IV	NonAsian	0	0	NA	0	0	0.760096	0	0	0	291	1
R020.RNA.2	MD Anderson	NG2016	M	52.5	GBM	IV	NonAsian	0	0	NA	1	0	-0.205788	0	0	0	243	1
R021.RNA.2	MD Anderson	NG2016	F	44.5	GBM	IV	NonAsian	0	0	1	1	0	0.215454	0	0	0	63.9	1
R022.RNA.2	MD Anderson	NG2016	F	35	GBM	IV	NonAsian	0	0	NA	1	0	-1.01872	0	0	0	3946.1	1
R023.RNA.2	MD Anderson	NG2016	M	64	GBM	IV	NonAsian	0	0	NA	0	0	0.750964	0	0	0	209	1
R024.RNA.2	MD Anderson	NG2016	M	46.4	GBM	IV	NonAsian	0	0	NA	0	0	1.09158	0	0	0	304.1	1
R025.RNA.2	MD Anderson	NG2016	F	67	GBM	IV	NonAsian	0	0	NA	0	0	1.08401	0	0	0	107.1	1
R026.RNA.2	MD Anderson	NG2016	M	63.7	GBM	IV	NonAsian	0	0	NA	0	0	0.838729	0	0	0	71.9	1
R027.RNA.2	MD Anderson	NG2016	F	62	GBM	IV	NonAsian	1	0	1	1	0	-1.40016	1	1	0	921.1	1
R028.RNA.2	MD Anderson	NG2016	M	67.1	GBM	IV	NonAsian	0	0	NA	0	0	2.43184	0	0	0	214.9	1
R029.RNA.2	MD Anderson	NG2016	M	52.3	GBM	IV	NonAsian	0	0	NA	0	0	1.04884	0	0	0	278	1
R056.RNA.2	SMC	NG2016	F	42	GBM	IV	Asian	0	0	1	0	SAR1A-MGMT	-0.592693	0	0	0	1100	1
R060.RNA.2	SMC	NG2016	M	32	GBM	IV	Asian	0	0	0	0	0	-0.544478	0	0	0	739	1
R061.RNA.2	SMC	NG2016	M	48	GBM	IV	Asian	0	0	NA	0	0	-1.83733	0	0	0	977	1
R063.RNA.2	SMC	NG2016	F	34	GBM	IV	Asian	0	0	1	0	0	-1.28712	0	0	0	90	0
R064.RNA.2	SMC	NG2016	F	56	GBM	IV	Asian	0	0	0	0	0	-0.457103	0	0	0	1046	1
R065.RNA.2	SMC	NG2016	F	38	GBM	IV	Asian	0	0	0	0	0	0.778633	0	0	0	326	1
R066.RNA.2	SMC	NG2016	M	51	GBM	IV	Asian	0	0	NA	0	0	0.166891	0	0	0	271	0
R067.RNA.2	SMC	NG2016	M	51	GBM	IV	Asian	0	0	NA	0	0	0.859686	0	0	0	464	1
R068.RNA.2	SMC	NG2016	M	74	GBM	IV	Asian	0	0	1	0	0	-2.39822	0	0	0	103	1
R070.RNA.2	SMC	NG2016	F	72	GBM	IV	Asian	0	0	NA	0	0	-0.525123	0	0	0	299	0
R071.RNA.2	SMC	NG2016	M	65	GBM	IV	Asian	0	0	NA	0	0	-1.84474	0	0	0	135	1
R072.RNA.2	SMC	NG2016	M	74	GBM	IV	Asian	0	0	NA	0	0	0.709658	0	0	0	254	1
R074.RNA.2	SMC	NG2016	M	41	GBM	IV	Asian	0	0	NA	0	0	0.563077	0	0	0	153	1
R076.RNA.2	SMC	NG2016	M	40	GBM	IV	Asian	1	0	NA	0	0	1.16598	0	0	0	1650	1
R078.RNA.2	SMC	NG2016	M	39	GBM	IV	Asian	1	0	NA	0	0	-0.0922669	0	0	0	1585	1
R080.RNA.2	SMC	NG2016	M	60	GBM	IV	Asian	0	0	0	0	0	-0.898208	0	0	0	379	1
R081.RNA.2	SMC	NG2016	F	58	GBM	IV	Asian	1	0	NA	0	0	-0.0694833	0	0	0	293	1
R082.RNA.2	SMC	NG2016	M	49	GBM	IV	Asian	0	0	1	0	0	0.322376	0	0	0	241	0
R083.RNA.2	SMC	NG2016	M	50	GBM	IV	Asian	0	0	NA	0	0	-1.63413	0	0	0	537	1
R084.RNA.2	SMC	NG2016	F	43	GBM	IV	Asian	1	0	NA	1	0	-1.10879	1	0	0	378	1
R085.RNA.2	SMC	NG2016	M	51	GBM	IV	Asian	0	0	NA	0	0	0.0624419	0	0	0	580	1
R087.RNA.2	SMC	NG2016	F	37	GBM	IV	Asian	0	0	0	0	0	-1.0044	0	0	0	287	1
R088.RNA.2	SMC	NG2016	F	32	GBM	IV	Asian	0	0	0	1	0	-0.215053	0	0	0	403	1
R089.RNA.2	SMC	NG2016	M	41	GBM	IV	Asian	0	0	NA	0	0	0.383307	0	0	0	352	1
R090.RNA.2	SMC	NG2016	M	44	GBM	IV	Asian	0	0	NA	0	0	0.529147	0	0	0	233	1
R092.RNA.2	SMC	NG2016	F	47	GBM	IV	Asian	0	0	NA	0	0	1.22996	0	0	0	150	1
R093.RNA.2	SMC	NG2016	M	73	GBM	IV	Asian	0	0	NA	0	0	-0.174817	0	0	0	28	0
R095.RNA.2	SMC	NG2016	F	61	GBM	IV	Asian	0	0	NA	0	0	0.928883	0	0	0	323	0
R096.RNA.2	SMC	NG2016	M	47	GBM	IV	Asian	0	0	NA	0	0	-0.671624	0	0	0	834	0
R099.RNA.2	SMC	NG2016	F	57	GBM	IV	Asian	0	0	NA	0	0	-1.77032	0	0	0	488	0
R100.RNA.2	SMC	NG2016	M	45	GBM	IV	Asian	0	0	NA	0	0	-1.55869	0	0	0	391	1
R101.RNA.2	SMC	NG2016	F	63	GBM	IV	Asian	0	0	NA	0	0	1.21639	0	0	0	335	1
R102.RNA.2	SMC	NG2016	M	69	GBM	IV	Asian	0	0	0	0	0	1.35277	0	0	0	186	1
R103.RNA.2	SMC	NG2016	F	55	GBM	IV	Asian	0	0	NA	0	0	-0.106049	0	0	0	462	1
R104.RNA.2	SMC	NG2016	M	54	GBM	IV	Asian	0	0	NA	0	0	0.645198	0	0	1	489	0
R106.RNA.2	SMC	NG2016	M	51	GBM	IV	Asian	0	0	NA	0	0	1.84262	0	0	0	115	1
R107.RNA.2	SMC	NG2016	F	52	GBM	IV	Asian	0	0	1	0	0	-0.22093	0	0	0	437	1
R108.RNA.2	SMC	NG2016	F	56	GBM	IV	Asian	0	0	0	0	0	0.619676	0	0	1	150	1
R109.RNA.2	SMC	NG2016	F	51	GBM	IV	Asian	0	0	0	0	0	0.137575	0	0	0	207	1
R113.RNA.2	SMC	NG2016	F	51	GBM	IV	Asian	0	0	NA	0	0	-0.148794	0	0	0	460	1
R114.RNA.2	SMC	NG2016	F	45	GBM	IV	Asian	1	0	1	0	BTRC-MGMT,NFYC-MGMT	1.32364	0	0	0	1987	1
R030.RNA.2	TCGA	NG2016	F	63.9	GBM	IV	NonAsian	0	0	1	0	0	-0.731793	0	0	0	636.1	1
R032.RNA.2	TCGA	NG2016	M	65.9	GBM	IV	NonAsian	0	0	0	0	0	0.676014	0	0	0	280	1
R033.RNA.2	TCGA	NG2016	M	62.5	GBM	IV	NonAsian	0	0	0	0	0	0.763938	0	0	0	96.1	1
R039.RNA.2	TCGA	NG2016	F	58.6	GBM	IV	NonAsian	0	0	1	1	0	-0.081187	0	0	1	107.1	1
R040.RNA.2	TCGA	NG2016	F	48.5	GBM	IV	NonAsian	0	0	0	0	0	0.650541	0	0	1	252.1	1
R041.RNA.2	TCGA	NG2016	M	51.1	GBM	IV	NonAsian	0	0	0	0	0	0.623567	0	0	1	60	1
R042.RNA.2	TCGA	NG2016	M	36	GBM	IV	NonAsian	0	0	0	0	0	0.931366	0	0	0	359.9	1
TCGA-DU-5872-02A	TCGA	TCGA Pancancer	F	44	OA	II	NonAsian	1	0	NA	0	0	0.136395	0	0	0	267	0
TCGA-DU-6404-02A	TCGA	TCGA Pancancer	F	27	AO	III	NonAsian	0	0	NA	0	0	-0.695756	0	0	0	2914	1
TCGA-DU-7304-02A	TCGA	TCGA Pancancer	M	44	OA	III	NonAsian	1	0	NA	0	0	1.68968	0	0	0	400	1
TCGA-FG-5963-02A	TCGA	TCGA Pancancer	F	24	GBM	IV	NonAsian	0	0	NA	0	0	-0.606855	0	0	0	278	1
TCGA-FG-5965-02A	TCGA	TCGA Pancancer	F	42	AOA	III	NonAsian	1	0	1	0	CTBP2-MGMT	-0.523467	0	0	0	85	1
