# Supplementary material for: MGMT genomic rearrangements contribute to chemotherapy resistance in gliomas
Source: Nat Commun. 2020 Aug 4;11:3883. doi: 10.1038/s41467-020-17717-0 (PMC7403430; doi:10.1038/s41467-020-17717-0)
Supplement: Supplementary file 6 — Source Data [file 41467_2020_17717_MOESM6_ESM.xlsx]

## Sheet: Figure 1a
Figure 1a
SID	Cohort	Source	Gender	Age	Pathology	WHO_Grade	Race	IDH	codel	MGMT_Methyl	Hypermutation	MGMT_Fusion	MGMT_Exp	METfusion	METex14	FGFR3-TACC3_Fusion	OS	CensorOS
CGGA_1012	CGGA	New	M	46	O	II	Asian	1	0	0	0	0	0.312003072	0	0	0	3116	0
CGGA_1058	CGGA	New	M	35	A	II	Asian	1	0	NA	0	0	-0.181892543	0	0	0	995	1
CGGA_1060	CGGA	GR2014	M	42	GBM	IV	Asian	1	0	1	0	0	-0.696974839	0	0	0	227	1
CGGA_1078	CGGA	GR2014	F	61	GBM	IV	Asian	0	0	0	0	0	-108121637	0	0	0	315	1
CGGA_1105	CGGA	GR2014	M	29	GBM	IV	Asian	1	0	1	0	0	-0.507569611	0	0	0	609	1
CGGA_1116	CGGA	GR2014	F	43	GBM	IV	Asian	1	0	1	0	0	-0.733337571	0	0	0	248	1
CGGA_1136	CGGA	GR2014	F	39	GBM	IV	Asian	1	0	1	1	0	-0.558597638	0	0	0	236	1
CGGA_1178	CGGA	New	M	42	AOA	III	Asian	1	0	1	0	0	-0.626097127	0	0	0	422	1
CGGA_1185	CGGA	New	F	50	AO	III	Asian	0	0	0	0	0	0.490342416	0	0	0	731	1
CGGA_1186	CGGA	Cell2018	F	55	GBM	IV	Asian	0	0	1	0	0	-0.787724791	0	1	0	9	1
CGGA_1188	CGGA	GR2014	F	30	GBM	IV	Asian	1	0	1	0	0	0.96951035	0	0	0	256	1
CGGA_1197	CGGA	GR2014	M	44	GBM	IV	Asian	1	1	1	0	0	-0.510022124	0	0	0	942	1
CGGA_1199	CGGA	Cell2018	F	34	GBM	IV	Asian	1	0	1	0	GLRX3-MGMT	3673622746	0	0	0	220	1
CGGA_120	CGGA	New	M	42	GBM	IV	Asian	0	0	0	0	0	-0.245974539	0	0	0	288	1
CGGA_1208	CGGA	New	M	38	GBM	IV	Asian	0	0	NA	0	0	-0.161454705	0	0	0	161	1
CGGA_1215	CGGA	GR2014	M	38	AO	III	Asian	1	0	1	0	0	-0.629668201	0	0	0	29	1
CGGA_1218	CGGA	GR2014	M	53	GBM	IV	Asian	0	0	0	0	0	-0.022540753	0	0	0	286	1
CGGA_1231	CGGA	GR2014	F	31	AA	III	Asian	0	0	1	0	0	-0.333891566	0	0	0	2279	1
CGGA_1248	CGGA	New	M	55	GBM	IV	Asian	0	0	NA	0	0	-0.10293305	0	0	0	138	1
CGGA_1255	CGGA	New	M	49	GBM	IV	Asian	0	0	0	0	0	0.230396833	0	0	0	132	1
CGGA_1257	CGGA	New	M	60	GBM	IV	Asian	0	0	0	0	0	0.228088955	0	0	0	192	1
CGGA_1260	CGGA	New	M	33	GBM	IV	Asian	0	0	0	0	0	1504284515	0	0	1	177	1
CGGA_1271	CGGA	GR2014	M	17	GBM	IV	Asian	0	0	0	0	0	-0.747067806	0	0	0	523	1
CGGA_1272	CGGA	GR2014	M	33	GBM	IV	Asian	1	0	NA	0	0	-0.988175828	0	1	0	124	1
CGGA_1273	CGGA	New	M	65	AO	III	Asian	1	1	1	0	0	-0.156609664	0	0	0	1912	0
CGGA_1283	CGGA	GR2014	M	18	GBM	IV	Asian	0	0	0	0	0	0.743415599	0	0	0	20	1
CGGA_1295	CGGA	New	M	41	AO	III	Asian	1	0	1	0	0	0.20145324	0	0	0	310	1
CGGA_1301	CGGA	GR2014	M	49	GBM	IV	Asian	0	0	NA	0	0	0.183341849	0	0	0	239	1
CGGA_1311	CGGA	New	F	30	AOA	III	Asian	1	0	1	1	0	-0.69823392	0	0	0	1080	1
CGGA_1329	CGGA	GR2014	F	44	AO	III	Asian	1	0	NA	0	0	-1415495463	0	0	0	326	1
CGGA_1337	CGGA	New	M	67	GBM	IV	Asian	NA	NA	1	0	0	1683127267	0	0	0	2126	0
CGGA_1341	CGGA	Cell2018	M	53	GBM	IV	Asian	0	0	NA	0	0	0.287228808	0	0	0	88	1
CGGA_1343	CGGA	GR2014	M	34	GBM	IV	Asian	0	0	1	1	0	-1561169801	0	0	0	94	1
CGGA_1346	CGGA	GR2014	F	58	GBM	IV	Asian	0	0	0	0	0	0.239594367	0	0	0	284	1
CGGA_1356	CGGA	New	M	53	AO	III	Asian	1	0	0	0	0	0.048235976	0	0	0	948	1
CGGA_1359	CGGA	New	M	22	AO	III	Asian	0	0	0	0	0	0.985853726	0	0	0	343	1
CGGA_1370	CGGA	GR2014	M	44	GBM	IV	Asian	0	0	1	0	0	-1046394552	0	0	1	2310	0
CGGA_1381	CGGA	GR2014	F	37	GBM	IV	Asian	1	0	1	0	0	-0.406612607	0	0	0	46	1
CGGA_1387	CGGA	New	M	42	GBM	IV	Asian	0	0	NA	0	0	-0.636007794	0	0	0	90	1
CGGA_1388	CGGA	GR2014	M	38	AA	III	Asian	1	0	0	0	0	0.009939282	0	0	0	485	1
CGGA_1390	CGGA	New	M	50	AO	III	Asian	1	1	NA	0	0	0.61660395	0	0	0	2050	0
CGGA_1394	CGGA	GR2014	M	38	GBM	IV	Asian	1	0	NA	1	0	-0.441893087	0	0	0	139	1
CGGA_1396	CGGA	Cell2018	M	45	GBM	IV	Asian	1	0	NA	0	0	-1379588984	0	0	0	89	1
CGGA_1400	CGGA	New	F	54	AO	III	Asian	NA	NA	1	0	0	0.758600634	0	0	0	2033	0
CGGA_1405	CGGA	Cell2018	M	34	GBM	IV	Asian	0	0	1	0	0	-0.21401993	0	0	0	357	1
CGGA_1411	CGGA	GR2014	F	41	AA	III	Asian	0	0	0	0	0	0.026051485	0	0	0	329	1
CGGA_1412	CGGA	GR2014	F	49	GBM	IV	Asian	1	1	1	1	0	-0.620986433	0	0	0	296	1
CGGA_1415	CGGA	New	F	30	GBM	IV	Asian	0	0	1	0	0	-0.321433658	0	0	0	2007	0
CGGA_1419	CGGA	New	M	56	A	II	Asian	0	0	NA	0	0	-0.6692379	0	0	0	249	1
CGGA_1430	CGGA	New	F	28	GBM	IV	Asian	0	0	NA	0	0	0.007982284	0	0	0	176	1
CGGA_1434	CGGA	New	M	61	A	III	Asian	0	0	NA	0	0	-0.334671493	0	0	0	81	1
CGGA_1437	CGGA	New	M	48	AOA	III	Asian	0	0	NA	0	0	0.500033145	0	0	0	1037	1
CGGA_1450	CGGA	GR2014	M	37	GBM	IV	Asian	1	1	1	0	0	-0.62880695	0	0	0	957	1
CGGA_1459	CGGA	New	M	55	AO	III	Asian	0	0	1	0	0	-1709132437	0	0	0	491	1
CGGA_1460	CGGA	GR2014	M	51	GBM	IV	Asian	0	0	1	1	0	-0.965380452	0	0	0	209	1
CGGA_1480	CGGA	New	M	41	GBM	IV	Asian	0	0	NA	0	0	0.939039028	0	0	0	405	1
CGGA_1487	CGGA	New	F	49	A	III	Asian	0	0	NA	0	0	0.362957197	0	0	0	520	1
CGGA_1490	CGGA	Cell2018	M	46	GBM	IV	Asian	1	0	1	0	0	-0.691182875	0	0	0	280	1
CGGA_1492	CGGA	New	F	47	GBM	IV	Asian	0	0	NA	0	0	-0.843958164	0	0	0	268	1
CGGA_1496	CGGA	New	F	43	GBM	IV	Asian	1	1	NA	0	0	-1256413884	0	0	0	330	1
CGGA_1505	CGGA	New	M	31	GBM	IV	Asian	1	0	0	0	0	-0.086868773	0	0	0	172	1
CGGA_1506	CGGA	Cell2018	M	34	GBM	IV	Asian	1	0	1	0	0	-0.559134496	0	0	0	384	1
CGGA_1509	CGGA	Cell2018	F	37	GBM	IV	Asian	0	0	0	0	0	0.154239821	0	0	0	561	1
CGGA_1510	CGGA	New	M	40	AOA	III	Asian	1	0	NA	0	0	-1497738918	0	0	0	465	1
CGGA_1512	CGGA	Cell2018	F	63	GBM	IV	Asian	0	0	NA	0	0	-0.142977277	0	0	0	738	1
CGGA_1515	CGGA	New	M	28	GBM	IV	Asian	1	0	1	0	0	-0.333470725	0	0	0	403	1
CGGA_1520	CGGA	New	F	67	GBM	IV	Asian	0	0	NA	0	0	1051193175	0	0	0	297	1
CGGA_1522	CGGA	Cell2018	M	53	GBM	IV	Asian	0	0	0	0	0	0.275533989	0	0	0	383	1
CGGA_1524	CGGA	New	M	36	AO	III	Asian	1	1	1	0	0	0.685828056	0	0	0	1226	0
CGGA_1535	CGGA	New	M	43	GBM	IV	Asian	1	0	NA	0	0	1704455	0	0	0	232	1
CGGA_1538	CGGA	New	F	57	GBM	IV	Asian	0	0	1	0	0	-0.89766669	0	0	0	247	1
CGGA_1541	CGGA	New	F	50	GBM	IV	Asian	0	0	NA	0	0	0.70310731	0	0	0	81	1
CGGA_1554	CGGA	New	M	34	AOA	III	Asian	1	1	1	0	0	-1020987419	0	0	0	824	1
CGGA_1558	CGGA	New	M	71	GBM	IV	Asian	0	0	NA	1	0	-0.924107134	0	0	0	130	1
CGGA_1572	CGGA	New	F	60	GBM	IV	Asian	0	0	NA	0	0	20241946	0	0	0	160	1
CGGA_1573	CGGA	Cell2018	M	40	GBM	IV	Asian	1	0	1	0	0	-0.401420814	0	0	0	248	1
CGGA_1585	CGGA	Cell2018	F	45	GBM	IV	Asian	1	1	1	0	0	-1243572085	0	0	0	751	1
CGGA_1589	CGGA	New	M	49	A	II	Asian	0	0	NA	0	0	-0.17897707	0	0	0	342	1
CGGA_1594	CGGA	New	M	25	A	II	Asian	NA	NA	1	0	0	1643799156	0	0	0	480	0
CGGA_1603	CGGA	New	M	18	GBM	IV	Asian	0	0	NA	0	0	1433683177	0	0	0	356	1
CGGA_1604	CGGA	New	M	46	GBM	IV	Asian	1	0	1	0	0	1311972807	0	0	0	740	1
CGGA_1605	CGGA	New	M	34	GBM	IV	Asian	0	0	NA	0	0	0.626826015	0	0	0	321	1
CGGA_1610	CGGA	New	M	39	AO	III	Asian	1	1	1	0	0	2719209975	0	0	0	1058	1
CGGA_1611	CGGA	New	F	30	GBM	IV	Asian	1	0	NA	0	0	-1701066148	0	0	0	1158	1
CGGA_1615	CGGA	New	M	48	GBM	IV	Asian	0	0	1	0	0	2559462657	0	0	0	586	1
CGGA_1622	CGGA	Cell2018	M	46	GBM	IV	Asian	1	0	1	0	0	0.270496605	0	0	0	484	1
CGGA_1624	CGGA	New	F	27	GBM	IV	Asian	1	0	NA	0	0	-0.475486549	1	1	0	87	1
CGGA_1625	CGGA	Cell2018	M	50	GBM	IV	Asian	1	1	1	0	0	-0.580180903	0	0	0	696	1
CGGA_1628	CGGA	Cell2018	M	51	GBM	IV	Asian	1	1	1	0	0	-1504236344	0	0	0	354	1
CGGA_1632	CGGA	Cell2018	M	32	GBM	IV	Asian	1	0	1	0	0	-1172410413	0	0	0	888	1
CGGA_1637	CGGA	Cell2018	M	56	GBM	IV	Asian	0	0	1	1	0	-140358556	0	0	0	114	1
CGGA_1638	CGGA	New	F	44	GBM	IV	Asian	0	0	1	1	0	-1144008541	0	1	0	205	1
CGGA_1646	CGGA	Cell2018	M	54	GBM	IV	Asian	0	0	NA	0	0	0.614674499	0	0	1	200	1
CGGA_1651	CGGA	New	F	44	A	II	Asian	1	0	NA	0	0	0.577391732	0	0	0	842	1
CGGA_1659	CGGA	New	M	24	GBM	IV	Asian	0	0	0	0	0	-0.254165132	0	0	0	387	1
CGGA_1663	CGGA	New	M	61	GBM	IV	Asian	0	0	1	0	0	1547432578	0	0	0	290	1
CGGA_1665	CGGA	Cell2018	M	39	GBM	IV	Asian	0	0	0	0	0	-0.352670671	0	0	0	440	1
CGGA_1676	CGGA	Cell2018	M	38	GBM	IV	Asian	0	0	1	0	0	-0.347089311	0	0	0	111	1
CGGA_1682	CGGA	New	M	67	GBM	IV	Asian	0	0	NA	0	0	-0.398354752	0	0	0	345	1
CGGA_1683	CGGA	Cell2018	M	54	GBM	IV	Asian	1	0	0	0	0	0.12024269	0	0	0	256	1
CGGA_1688	CGGA	New	F	51	A	III	Asian	0	0	NA	0	0	0.659703921	0	0	0	51	1
CGGA_1702	CGGA	New	F	29	GBM	IV	Asian	0	0	1	1	0	-1661791317	0	0	0	168	1
CGGA_1707	CGGA	Cell2018	F	33	GBM	IV	Asian	0	0	0	0	RPH3A-MGMT	0.01903727	0	0	0	239	1
CGGA_1711	CGGA	Cell2018	M	57	GBM	IV	Asian	1	0	0	0	0	0.382765623	0	0	0	432	1
CGGA_1716	CGGA	New	M	38	A	III	Asian	1	0	1	0	0	-0.36646921	0	0	0	1332	0
CGGA_1719	CGGA	New	F	65	GBM	IV	Asian	0	0	1	0	0	-0.050368629	0	0	0	202	1
CGGA_1729	CGGA	New	M	52	GBM	IV	Asian	0	0	1	0	CAPZB-MGMT	1746441023	0	0	0	244	1
CGGA_1748	CGGA	Cell2018	F	29	GBM	IV	Asian	0	0	1	1	0	-1447847342	0	1	0	50	1
CGGA_1752	CGGA	Cell2018	F	32	GBM	IV	Asian	0	0	1	0	0	-0.296694423	0	0	0	176	1
CGGA_1766	CGGA	Cell2018	F	52	GBM	IV	Asian	0	0	0	0	0	-0.311445363	0	1	0	422	1
CGGA_1772	CGGA	New	M	40	GBM	IV	Asian	0	0	0	0	0	-0.382782749	0	0	0	82	1
CGGA_1776	CGGA	New	M	23	GBM	IV	Asian	0	0	NA	0	0	0.05403457	0	0	0	259	1
CGGA_1785	CGGA	Cell2018	M	34	GBM	IV	Asian	1	0	NA	0	0	0.335329211	0	0	0	329	1
CGGA_1786	CGGA	New	F	54	AO	III	Asian	1	1	1	0	0	-0.867912578	0	0	0	1128	0
CGGA_1811	CGGA	New	M	64	GBM	IV	Asian	0	0	0	0	0	1244865314	0	0	0	304	1
CGGA_1814	CGGA	Cell2018	F	46	GBM	IV	Asian	0	0	0	0	0	0.140940572	0	0	0	221	1
CGGA_1815	CGGA	New	F	45	GBM	IV	Asian	0	0	NA	0	0	-0.513577181	0	0	0	185	1
CGGA_1820	CGGA	New	F	52	GBM	IV	Asian	0	0	NA	0	0	0.202214542	0	0	0	77	1
CGGA_1830	CGGA	Cell2018	M	45	GBM	IV	Asian	1	0	0	0	0	-0.200524677	0	0	0	649	0
CGGA_1857	CGGA	New	M	46	GBM	IV	Asian	0	0	1	0	0	1039858951	0	0	0	157	1
CGGA_1861	CGGA	Cell2018	M	42	GBM	IV	Asian	0	0	0	0	0	1533777288	0	0	0	383	1
CGGA_1863	CGGA	New	F	50	AO	III	Asian	1	1	1	0	0	-0.096655155	0	0	0	902	0
CGGA_1864	CGGA	Cell2018	M	38	GBM	IV	Asian	1	0	NA	1	0	-1082352328	1	1	0	623	1
CGGA_1872	CGGA	New	M	30	GBM	IV	Asian	1	1	NA	0	0	-1005239683	0	0	0	164	1
CGGA_1881	CGGA	New	M	41	GBM	IV	Asian	0	0	NA	0	0	1831145724	0	0	0	472	1
CGGA_1897	CGGA	New	F	65	GBM	IV	Asian	0	0	NA	0	0	2334910154	0	0	0	462	0
CGGA_1899	CGGA	New	M	45	GBM	IV	Asian	0	0	0	0	0	0.998767037	0	0	0	176	1
CGGA_1908	CGGA	New	F	42	GBM	IV	Asian	0	0	NA	0	0	-0.976931865	0	0	0	298	1
CGGA_1912	CGGA	New	M	48	GBM	IV	Asian	0	0	0	0	0	217023228	0	0	0	NA	NA
CGGA_1915	CGGA	New	M	43	GBM	IV	Asian	1	0	NA	0	0	-1149679048	0	0	0	419	0
CGGA_1918	CGGA	Cell2018	M	40	GBM	IV	Asian	1	1	1	0	0	0.203759201	0	0	0	423	0
CGGA_1935	CGGA	New	F	53	GBM	IV	Asian	0	0	NA	0	0	-1796266563	0	0	0	391	0
CGGA_1939	CGGA	New	M	31	A	II	Asian	NA	NA	NA	0	0	1882931448	0	0	0	919	0
CGGA_1940	CGGA	New	M	43	GBM	IV	Asian	0	0	NA	0	0	1288095269	0	0	0	151	1
CGGA_1943	CGGA	Cell2018	M	46	GBM	IV	Asian	0	0	0	0	0	0.528782543	0	0	0	370	0
CGGA_1944	CGGA	Cell2018	M	45	GBM	IV	Asian	1	1	1	0	0	-0.220593384	0	0	0	359	0
CGGA_1951	CGGA	Cell2018	F	53	GBM	IV	Asian	0	0	NA	0	0	0.257272292	0	0	0	332	1
CGGA_1953	CGGA	New	M	47	GBM	IV	Asian	0	0	1	1	0	-0.827029422	0	0	0	73	1
CGGA_1955	CGGA	New	M	30	GBM	IV	Asian	NA	NA	0	0	0	1271744368	0	0	0	457	1
CGGA_1976	CGGA	New	F	53	GBM	IV	Asian	0	0	0	0	0	0.937439884	0	0	0	73	1
CGGA_220	CGGA	Cell2018	M	35	GBM	IV	Asian	1	0	1	0	0	-0.123122465	0	0	0	332	1
CGGA_245	CGGA	GR2014	F	39	A	III	Asian	1	0	NA	0	0	-0.759948661	0	0	0	318	1
CGGA_462	CGGA	Cell2018	M	38	GBM	IV	Asian	1	0	1	0	0	-0.123909276	0	0	0	361	1
CGGA_621	CGGA	New	M	41	AO	III	Asian	1	0	1	0	0	-0.614585337	0	0	0	1347	0
CGGA_867	CGGA	New	F	39	A	III	Asian	1	0	1	0	0	-0.119173264	0	0	0	367	1
CGGA_882	CGGA	New	M	30	AOA	III	Asian	1	1	1	0	0	-0.329987084	0	0	0	1008	0
CGGA_D48	CGGA	GR2014	F	18	AOA	III	Asian	1	0	NA	0	0	-0.417786909	0	0	0	221	1
CGGA_D64	CGGA	GR2014	M	51	GBM	IV	Asian	1	0	NA	0	0	-0.271876562	1	1	0	101	1
CGGA_J050	CGGA	New	M	27	OA	II	Asian	1	0	NA	0	0	-0.847182225	0	0	0	1693	1
CGGA_P109	CGGA	New	M	35	GBM	IV	Asian	1	0	NA	0	0	-0.492573283	0	0	0	406	1
CGGA_P12	CGGA	New	M	50	GBM	IV	Asian	0	0	NA	0	0	-0.6	0	0	0	521	1
CGGA_P146	CGGA	New	M	31	A	II	Asian	1	0	1	0	0	-1143622555	0	0	0	344	0
CGGA_P161	CGGA	Cell2018	M	41	GBM	IV	Asian	1	0	1	1	0	-0.777270763	0	0	0	345	1
CGGA_P182	CGGA	New	F	58	GBM	IV	Asian	0	0	1	0	0	-0.942849407	0	0	0	846	0
CGGA_P264	CGGA	Cell2018	M	31	GBM	IV	Asian	1	0	0	0	0	-0.399469434	0	1	0	156	1
CGGA_P270	CGGA	New	M	33	A	II	Asian	1	0	0	0	0	-0.407444407	0	0	0	322	1
CGGA_P279	CGGA	New	F	47	AO	III	Asian	1	1	1	0	0	0.587789419	0	0	0	668	0
CGGA_P280	CGGA	New	F	52	GBM	IV	Asian	0	0	1	0	0	0.86872414	0	0	0	675	0
CGGA_P29	CGGA	New	F	22	AO	III	Asian	1	0	0	1	0	-117205663	0	0	0	103	1
CGGA_P294	CGGA	New	M	46	GBM	IV	Asian	0	0	NA	1	0	-0.552257255	0	0	0	287	0
CGGA_P295	CGGA	New	M	46	GBM	IV	Asian	0	0	NA	0	0	0.474608236	0	0	0	273	1
CGGA_P298	CGGA	New	F	50	A	III	Asian	1	1	1	0	0	-0.428049813	0	0	0	634	0
CGGA_P306	CGGA	New	M	49	O	II	Asian	1	1	1	0	0	-0.963741603	0	0	0	592	0
CGGA_P315	CGGA	New	F	47	O	II	Asian	1	0	NA	0	0	0.664663474	0	0	0	451	1
CGGA_P316	CGGA	New	M	44	A	II	Asian	NA	NA	1	0	0	2508291099	0	0	0	567	0
CGGA_P356	CGGA	New	F	22	O	II	Asian	1	1	1	0	FAM175B-MGMT	2026916309	0	0	0	506	0
CGGA_P375	CGGA	New	F	29	GBM	IV	Asian	1	0	NA	1	0	0.270496605	1	0	0	116	0
CGGA_P385	CGGA	New	M	22	OA	II	Asian	0	0	NA	0	0	0.126689469	0	0	0	449	0
CGGA_P399	CGGA	New	F	41	O	II	Asian	1	1	NA	0	0	0.191109399	0	0	0	428	0
CGGA_P5	CGGA	New	F	45	AA	III	Asian	1	0	NA	0	0	-0.527829472	0	0	0	378	1
CGGA_P6	CGGA	Cell2018	F	48	GBM	IV	Asian	1	0	1	0	0	-0.955549437	0	0	0	356	1
CGGA_P87	CGGA	Cell2018	M	32	GBM	IV	Asian	1	0	1	1	0	0.683559002	0	0	0	240	1
CGGA_P94	CGGA	New	M	42	GBM	IV	Asian	1	0	NA	0	0	-0.753219303	0	0	0	616	1
CGGA_P96	CGGA	New	F	41	GBM	IV	Asian	NA	NA	0	0	0	2489551209	0	0	0	278	1
CGGA_P99	CGGA	Cell2018	M	52	GBM	IV	Asian	1	0	NA	0	0	0.460917848	0	0	0	679	0
R001.RNA.2	INCB	NG2016	M	70	GBM	IV	NonAsian	0	0	NA	0	0	-0.458807973	0	0	0	43	1
R002.RNA.2	INCB	NG2016	M	42	GBM	IV	NonAsian	0	0	NA	0	0	0.279342422	0	0	0	231.9	1
R003.RNA.2	INCB	NG2016	M	67	GBM	IV	NonAsian	0	0	NA	0	0	0.779911422	0	0	0	252.1	1
R004.RNA.2	INCB	NG2016	F	50	GBM	IV	NonAsian	0	0	NA	0	0	-1222442534	0	0	0	642	1
R005.RNA.2	INCB	NG2016	F	58	GBM	IV	NonAsian	0	0	NA	0	0	0.081611723	0	0	0	228	1
R006.RNA.2	INCB	NG2016	M	59	GBM	IV	NonAsian	0	0	NA	0	0	-0.070090134	0	0	0	186.9	1
R007.RNA.2	INCB	NG2016	M	69	GBM	IV	NonAsian	0	0	NA	1	0	-0.995815059	0	0	0	293.1	1
R008.RNA.2	INCB	NG2016	F	46	GBM	IV	NonAsian	0	0	NA	0	0	-0.633934695	0	0	0	155.1	1
R009.RNA.2	INCB	NG2016	F	67	GBM	IV	NonAsian	1	0	NA	0	0	-0.833327263	0	0	0	185.1	1
R010.RNA.2	INCB	NG2016	M	50	GBM	IV	NonAsian	0	0	NA	1	0	-1628591626	0	0	0	188	1
R012.RNA.2	INCB	NG2016	M	49	GBM	IV	NonAsian	1	0	NA	0	0	-2011527278	0	0	0	399.1	1
R017.RNA.2	INCB	NG2016	F	33	GBM	IV	NonAsian	0	0	NA	0	0	0.815312231	0	0	0	732	1
R018.RNA.2	INCB	NG2016	M	52	GBM	IV	NonAsian	0	0	NA	0	0	-0.364183422	0	0	0	210	1
R019.RNA.2	INCB	NG2016	M	48	GBM	IV	NonAsian	0	0	NA	0	0	0.76009607	0	0	0	291	1
R020.RNA.2	MD Anderson	NG2016	M	52.5	GBM	IV	NonAsian	0	0	NA	1	0	-0.205788419	0	0	0	243	1
R021.RNA.2	MD Anderson	NG2016	F	44.5	GBM	IV	NonAsian	0	0	1	1	0	0.215453973	0	0	0	63.9	1
R022.RNA.2	MD Anderson	NG2016	F	35	GBM	IV	NonAsian	0	0	NA	1	0	-1018715064	0	0	0	3946.1	1
R023.RNA.2	MD Anderson	NG2016	M	64	GBM	IV	NonAsian	0	0	NA	0	0	0.750964262	0	0	0	209	1
R024.RNA.2	MD Anderson	NG2016	M	46.4	GBM	IV	NonAsian	0	0	NA	0	0	1091583914	0	0	0	304.1	1
R025.RNA.2	MD Anderson	NG2016	F	67	GBM	IV	NonAsian	0	0	NA	0	0	1084011324	0	0	0	107.1	1
R026.RNA.2	MD Anderson	NG2016	M	63.7	GBM	IV	NonAsian	0	0	NA	0	0	0.838728803	0	0	0	71.9	1
R027.RNA.2	MD Anderson	NG2016	F	62	GBM	IV	NonAsian	1	0	1	1	0	-1400163359	1	1	0	921.1	1
R028.RNA.2	MD Anderson	NG2016	M	67.1	GBM	IV	NonAsian	0	0	NA	0	0	2431838057	0	0	0	214.9	1
R029.RNA.2	MD Anderson	NG2016	M	52.3	GBM	IV	NonAsian	0	0	NA	0	0	1048836963	0	0	0	278	1
R056.RNA.2	SMC	NG2016	F	42	GBM	IV	Asian	0	0	1	0	SAR1A-MGMT	-0.592693417	0	0	0	1100	1
R060.RNA.2	SMC	NG2016	M	32	GBM	IV	Asian	0	0	0	0	0	-0.544477553	0	0	0	739	1
R061.RNA.2	SMC	NG2016	M	48	GBM	IV	Asian	0	0	NA	0	0	-1837332306	0	0	0	977	1
R063.RNA.2	SMC	NG2016	F	34	GBM	IV	Asian	0	0	1	0	0	-1287121105	0	0	0	90	0
R064.RNA.2	SMC	NG2016	F	56	GBM	IV	Asian	0	0	0	0	0	-0.457102594	0	0	0	1046	1
R065.RNA.2	SMC	NG2016	F	38	GBM	IV	Asian	0	0	0	0	0	0.778632728	0	0	0	326	1
R066.RNA.2	SMC	NG2016	M	51	GBM	IV	Asian	0	0	NA	0	0	0.166890604	0	0	0	271	0
R067.RNA.2	SMC	NG2016	M	51	GBM	IV	Asian	0	0	NA	0	0	0.859686459	0	0	0	464	1
R068.RNA.2	SMC	NG2016	M	74	GBM	IV	Asian	0	0	1	0	0	-2398224067	0	0	0	103	1
R070.RNA.2	SMC	NG2016	F	72	GBM	IV	Asian	0	0	NA	0	0	-0.525122852	0	0	0	299	0
R071.RNA.2	SMC	NG2016	M	65	GBM	IV	Asian	0	0	NA	0	0	-1844736363	0	0	0	135	1
R072.RNA.2	SMC	NG2016	M	74	GBM	IV	Asian	0	0	NA	0	0	0.709657818	0	0	0	254	1
R074.RNA.2	SMC	NG2016	M	41	GBM	IV	Asian	0	0	NA	0	0	0.563076992	0	0	0	153	1
R076.RNA.2	SMC	NG2016	M	40	GBM	IV	Asian	1	0	NA	0	0	1165982296	0	0	0	1650	1
R078.RNA.2	SMC	NG2016	M	39	GBM	IV	Asian	1	0	NA	0	0	-0.09226688	0	0	0	1585	1
R080.RNA.2	SMC	NG2016	M	60	GBM	IV	Asian	0	0	0	0	0	-0.89820848	0	0	0	379	1
R081.RNA.2	SMC	NG2016	F	58	GBM	IV	Asian	1	0	NA	0	0	-0.069483308	0	0	0	293	1
R082.RNA.2	SMC	NG2016	M	49	GBM	IV	Asian	0	0	1	0	0	0.322376335	0	0	0	241	0
R083.RNA.2	SMC	NG2016	M	50	GBM	IV	Asian	0	0	NA	0	0	-1634126198	0	0	0	537	1
R084.RNA.2	SMC	NG2016	F	43	GBM	IV	Asian	1	0	NA	1	0	-1108787834	1	0	0	378	1
R085.RNA.2	SMC	NG2016	M	51	GBM	IV	Asian	0	0	NA	0	0	0.062441881	0	0	0	580	1
R087.RNA.2	SMC	NG2016	F	37	GBM	IV	Asian	0	0	0	0	0	-1004399039	0	0	0	287	1
R088.RNA.2	SMC	NG2016	F	32	GBM	IV	Asian	0	0	0	1	0	-0.215053319	0	0	0	403	1
R089.RNA.2	SMC	NG2016	M	41	GBM	IV	Asian	0	0	NA	0	0	0.383306756	0	0	0	352	1
R090.RNA.2	SMC	NG2016	M	44	GBM	IV	Asian	0	0	NA	0	0	0.529147027	0	0	0	233	1
R092.RNA.2	SMC	NG2016	F	47	GBM	IV	Asian	0	0	NA	0	0	1229955222	0	0	0	150	1
R093.RNA.2	SMC	NG2016	M	73	GBM	IV	Asian	0	0	NA	0	0	-0.17481668	0	0	0	28	0
R095.RNA.2	SMC	NG2016	F	61	GBM	IV	Asian	0	0	NA	0	0	0.928883298	0	0	0	323	0
R096.RNA.2	SMC	NG2016	M	47	GBM	IV	Asian	0	0	NA	0	0	-0.671623605	0	0	0	834	0
R099.RNA.2	SMC	NG2016	F	57	GBM	IV	Asian	0	0	NA	0	0	-1770323457	0	0	0	488	0
R100.RNA.2	SMC	NG2016	M	45	GBM	IV	Asian	0	0	NA	0	0	-1558685834	0	0	0	391	1
R101.RNA.2	SMC	NG2016	F	63	GBM	IV	Asian	0	0	NA	0	0	1216387621	0	0	0	335	1
R102.RNA.2	SMC	NG2016	M	69	GBM	IV	Asian	0	0	0	0	0	1352768625	0	0	0	186	1
R103.RNA.2	SMC	NG2016	F	55	GBM	IV	Asian	0	0	NA	0	0	-0.106049385	0	0	0	462	1
R104.RNA.2	SMC	NG2016	M	54	GBM	IV	Asian	0	0	NA	0	0	0.645198153	0	0	1	489	0
R106.RNA.2	SMC	NG2016	M	51	GBM	IV	Asian	0	0	NA	0	0	1842615828	0	0	0	115	1
R107.RNA.2	SMC	NG2016	F	52	GBM	IV	Asian	0	0	1	0	0	-0.220930389	0	0	0	437	1
R108.RNA.2	SMC	NG2016	F	56	GBM	IV	Asian	0	0	0	0	0	0.619676474	0	0	1	150	1
R109.RNA.2	SMC	NG2016	F	51	GBM	IV	Asian	0	0	0	0	0	0.137574876	0	0	0	207	1
R113.RNA.2	SMC	NG2016	F	51	GBM	IV	Asian	0	0	NA	0	0	-0.148793729	0	0	0	460	1
R114.RNA.2	SMC	NG2016	F	45	GBM	IV	Asian	1	0	1	0	BTRC-MGMT,NFYC-MGMT	1323643326	0	0	0	1987	1
R030.RNA.2	TCGA	NG2016	F	63.9	GBM	IV	NonAsian	0	0	1	0	0	-0.731792681	0	0	0	636.1	1
R032.RNA.2	TCGA	NG2016	M	65.9	GBM	IV	NonAsian	0	0	0	0	0	0.676013693	0	0	0	280	1
R033.RNA.2	TCGA	NG2016	M	62.5	GBM	IV	NonAsian	0	0	0	0	0	0.763938136	0	0	0	96.1	1
R039.RNA.2	TCGA	NG2016	F	58.6	GBM	IV	NonAsian	0	0	1	1	0	-0.081186996	0	0	1	107.1	1
R040.RNA.2	TCGA	NG2016	F	48.5	GBM	IV	NonAsian	0	0	0	0	0	0.650541039	0	0	1	252.1	1
R041.RNA.2	TCGA	NG2016	M	51.1	GBM	IV	NonAsian	0	0	0	0	0	0.623566869	0	0	1	60	1
R042.RNA.2	TCGA	NG2016	M	36	GBM	IV	NonAsian	0	0	0	0	0	0.931365624	0	0	0	359.9	1
TCGA-DU-5872-02A	TCGA	TCGA Pancancer	F	44	OA	II	NonAsian	1	0	NA	0	0	0.1363946	0	0	0	267	0
TCGA-DU-6404-02A	TCGA	TCGA Pancancer	F	27	AO	III	NonAsian	0	0	NA	0	0	-0.6957557	0	0	0	2914	1
TCGA-DU-7304-02A	TCGA	TCGA Pancancer	M	44	OA	III	NonAsian	1	0	NA	0	0	16896833	0	0	0	400	1
TCGA-FG-5963-02A	TCGA	TCGA Pancancer	F	24	GBM	IV	NonAsian	0	0	NA	0	0	-0.606855	0	0	0	278	1
TCGA-FG-5965-02A	TCGA	TCGA Pancancer	F	42	AOA	III	NonAsian	1	0	1	0	CTBP2-MGMT	-0.5234672	0	0	0	85	1

## Sheet: Figure 1d-e
Figure 1d-e

## Sheet: Figure 2b
Figure 2b
Cells	Fusion	Sample	Actin	MGMT
U251	Ctrl	NT	8.58E-06	1.46E-11
U251	Ctrl	NT	9.66E-06	1.46E-11
U251	Ctrl	NT	9.73E-06	1.46E-11
U251	SAR1A-MGMT	SM_3_1	8.46E-06	1.11E-06
U251	SAR1A-MGMT	SM_3_1	9.74E-06	6.59E-07
U251	SAR1A-MGMT	SM_3_1	8.56E-06	8.26E-07
U251	SAR1A-MGMT	SM_3_2	7.68E-06	9.38E-07
U251	SAR1A-MGMT	SM_3_2	6.92E-06	8.26E-07
U251	SAR1A-MGMT	SM_3_2	6.93E-06	5.86E-07
U251	BTRC-MGMT	BM_2_1	1.51E-05	1.30E-07
U251	BTRC-MGMT	BM_2_1	1.35E-05	9.85E-08
U251	BTRC-MGMT	BM_2_1	1.34E-05	1.04E-07
U251	BTRC-MGMT	BM_2_2	7.48E-06	3.86E-07
U251	BTRC-MGMT	BM_2_2	7.75E-06	3.00E-07
U251	BTRC-MGMT	BM_2_2	8.03E-06	2.89E-07
U251	NFYC-MGMT	NM_4_2	1.25E-05	1.20E-06
U251	NFYC-MGMT	NM_4_2	1.19E-05	1.04E-06
U251	NFYC-MGMT	NM_4_2	1.44E-05	9.99E-07
U251	NFYC-MGMT	NM_4_3	8.39E-06	5.40E-07
U251	NFYC-MGMT	NM_4_3	8.06E-06	6.65E-07
U251	NFYC-MGMT	NM_4_3	9.96E-06	6.24E-07
U251	CTBP2-MGMT	CM_2_2	1.09E-05	6.33E-07
U251	CTBP2-MGMT	CM_2_2	1.10E-05	6.97E-07
U251	CTBP2-MGMT	CM_2_2	1.31E-05	7.02E-07
U251	CTBP2-MGMT	CM_2_3	1.48E-05	8.70E-07
U251	CTBP2-MGMT	CM_2_3	1.33E-05	7.45E-07
U251	CTBP2-MGMT	CM_2_3	1.12E-05	8.26E-07
U87	Ctrl	NT	1.99E-06	1.46E-11
U87	Ctrl	NT	2.13E-06	1.46E-11
U87	Ctrl	NT	1.99E-06	1.46E-11
U87	SAR1A-MGMT	SM_3_1	1.10E-06	1.16E-06
U87	SAR1A-MGMT	SM_3_1	1.25E-06	1.10E-06
U87	SAR1A-MGMT	SM_3_1	1.55E-06	1.24E-06
U87	SAR1A-MGMT	SM_3_3	3.13E-06	3.33E-06
U87	SAR1A-MGMT	SM_3_3	2.89E-06	2.15E-06
U87	SAR1A-MGMT	SM_3_3	2.46E-06	2.26E-06
U87	BTRC-MGMT	BM_2_1	6.45E-06	5.91E-07
U87	BTRC-MGMT	BM_2_1	6.40E-06	6.86E-07
U87	BTRC-MGMT	BM_2_1	4.46E-06	7.38E-07
U87	BTRC-MGMT	BM_2_3	4.77E-06	5.20E-07
U87	BTRC-MGMT	BM_2_3	6.25E-06	4.63E-07
U87	BTRC-MGMT	BM_2_3	5.80E-06	4.67E-07
U87	NFYC-MGMT	NM_4_1	5.72E-06	2.27E-07
U87	NFYC-MGMT	NM_4_1	6.30E-06	1.92E-07
U87	NFYC-MGMT	NM_4_1	7.51E-06	1.89E-07
U87	CTBP2-MGMT	CM_2_2	4.61E-06	6.17E-07
U87	CTBP2-MGMT	CM_2_2	4.01E-06	5.44E-07
U87	CTBP2-MGMT	CM_2_2	5.25E-06	5.18E-07
U87	CTBP2-MGMT	CM_2_3	3.57E-06	1.26E-05
U87	CTBP2-MGMT	CM_2_3	2.87E-06	1.28E-05
U87	CTBP2-MGMT	CM_2_3	3.60E-06	1.21E-05

## Sheet: Figure 2c
Figure 2c
U87
U251

## Sheet: Figure 2d
Figure 2d
U251
anti-MGMT
U251
anti-p85
U87
anti-MGMT
U87
anti-p85

## Sheet: Figure 3c-d
Figure 3c-d
ROW	COL	field	n	x	y	EdU.Mean	DAPI.Mean	DAPI.Area	Replicate	Cells	Treatment
2	10	1	1	501	30	962155	371905	440154	Rep3	sgCtrl	TMZ+O6BG
2	10	1	2	558	184	381329	417477	575363	Rep3	sgCtrl	TMZ+O6BG
2	10	1	3	468	228	171422	563102	936056	Rep3	sgCtrl	TMZ+O6BG
2	10	1	4	315	70	958546	384894	469276	Rep3	sgCtrl	TMZ+O6BG
2	10	1	5	567	46	114.94	403002	400216	Rep3	sgCtrl	TMZ+O6BG
2	10	1	6	533	101	578487	400707	431834	Rep3	sgCtrl	TMZ+O6BG
2	10	1	7	411	104	616433	374192	421017	Rep3	sgCtrl	TMZ+O6BG
2	10	3	1	154	222	173628	334336	277489	Rep3	sgCtrl	TMZ+O6BG
2	10	3	2	443	400	807023	325867	505886	Rep3	sgCtrl	TMZ+O6BG
2	10	3	3	304	440	124696	254919	752173	Rep3	sgCtrl	TMZ+O6BG
2	10	3	4	405	439	878666	356503	480093	Rep3	sgCtrl	TMZ+O6BG
2	10	4	1	536	54	218456	361.26	584515	Rep3	sgCtrl	TMZ+O6BG
2	10	4	2	153	48	301567	283706	104838	Rep3	sgCtrl	TMZ+O6BG
2	10	4	3	174	56	384778	346536	149769	Rep3	sgCtrl	TMZ+O6BG
2	10	4	4	417	68	119945	389906	446395	Rep3	sgCtrl	TMZ+O6BG
2	10	4	5	155	71	392103	364715	166.41	Rep3	sgCtrl	TMZ+O6BG
2	10	4	6	315	144	293108	305628	489661	Rep3	sgCtrl	TMZ+O6BG
2	10	4	7	455	148	706404	344.48	574947	Rep3	sgCtrl	TMZ+O6BG
2	10	4	8	382	146	343095	329899	319923	Rep3	sgCtrl	TMZ+O6BG
2	10	4	9	637	160	655029	526844	355701	Rep3	sgCtrl	TMZ+O6BG
2	10	4	10	271	167	347977	332683	439322	Rep3	sgCtrl	TMZ+O6BG
2	10	4	11	401	272	606999	319845	600324	Rep3	sgCtrl	TMZ+O6BG
2	10	4	12	579	350	161906	333201	485501	Rep3	sgCtrl	TMZ+O6BG
2	10	4	13	220	28	165367	390791	441819	Rep3	sgCtrl	TMZ+O6BG
2	10	4	14	306	41	347832	396425	411865	Rep3	sgCtrl	TMZ+O6BG
2	10	4	15	243	91	104417	399751	501726	Rep3	sgCtrl	TMZ+O6BG
2	10	4	16	376	119	437653	372849	319091	Rep3	sgCtrl	TMZ+O6BG
2	10	4	17	140	179	947181	383261	407288	Rep3	sgCtrl	TMZ+O6BG
2	10	4	18	228	234	165573	332574	562882	Rep3	sgCtrl	TMZ+O6BG
2	10	4	19	523	389	967989	306725	521279	Rep3	sgCtrl	TMZ+O6BG
2	10	4	20	396	398	244299	263976	650247	Rep3	sgCtrl	TMZ+O6BG
2	10	4	21	631	449	727585	318.32	501.31	Rep3	sgCtrl	TMZ+O6BG
2	10	4	22	427	455	121004	266.66	634022	Rep3	sgCtrl	TMZ+O6BG
2	10	2	1	555	54	277329	391752	468.86	Rep3	sgCtrl	TMZ+O6BG
2	10	2	2	564	75	154263	455538	445979	Rep3	sgCtrl	TMZ+O6BG
2	10	2	3	149	175	685875	341335	439738	Rep3	sgCtrl	TMZ+O6BG
2	10	2	4	77	180	93043	243316	358198	Rep3	sgCtrl	TMZ+O6BG
2	10	2	5	45	190	894011	287008	298706	Rep3	sgCtrl	TMZ+O6BG
2	10	2	6	35	220	764655	228643	386071	Rep3	sgCtrl	TMZ+O6BG
2	10	2	7	157	236	62511	316207	471356	Rep3	sgCtrl	TMZ+O6BG
2	10	2	8	332	262	156853	388473	477181	Rep3	sgCtrl	TMZ+O6BG
2	10	2	9	45	289	597834	233201	729708	Rep3	sgCtrl	TMZ+O6BG
2	10	2	10	301	289	348116	465749	351125	Rep3	sgCtrl	TMZ+O6BG
2	10	2	11	266	341	267615	484987	326164	Rep3	sgCtrl	TMZ+O6BG
2	10	2	12	360	348	31.4	327554	563714	Rep3	sgCtrl	TMZ+O6BG
2	10	2	13	295	382	178849	297021	545825	Rep3	sgCtrl	TMZ+O6BG
2	10	2	14	557	408	322937	249169	611973	Rep3	sgCtrl	TMZ+O6BG
2	10	6	1	105	130	321977	351858	513375	Rep3	sgCtrl	TMZ+O6BG
2	10	6	2	647	339	184658	445584	317843	Rep3	sgCtrl	TMZ+O6BG
2	10	6	3	212	390	291703	258397	618213	Rep3	sgCtrl	TMZ+O6BG
2	10	6	4	606	411	121167	396336	392728	Rep3	sgCtrl	TMZ+O6BG
2	10	8	1	350	285	482609	455935	319923	Rep3	sgCtrl	TMZ+O6BG
2	10	8	2	552	330	417346	513212	282481	Rep3	sgCtrl	TMZ+O6BG
2	10	8	3	251	401	307277	319713	497982	Rep3	sgCtrl	TMZ+O6BG
2	10	8	4	368	431	145347	273896	641095	Rep3	sgCtrl	TMZ+O6BG
2	10	8	5	129	444	157374	288176	586179	Rep3	sgCtrl	TMZ+O6BG
2	10	8	6	275	451	772082	262418	326.58	Rep3	sgCtrl	TMZ+O6BG
2	10	8	7	461	270	455486	364908	496734	Rep3	sgCtrl	TMZ+O6BG
2	10	8	8	401	335	921301	376.52	473436	Rep3	sgCtrl	TMZ+O6BG
2	10	8	9	617	423	140.8	362728	411865	Rep3	sgCtrl	TMZ+O6BG
2	10	8	10	483	470	19.26	387815	416025	Rep3	sgCtrl	TMZ+O6BG
2	10	5	1	472	109	466667	382615	811249	Rep3	sgCtrl	TMZ+O6BG
2	10	5	2	284	142	998323	659099	198444	Rep3	sgCtrl	TMZ+O6BG
2	10	5	3	421	141	50913	394739	956858	Rep3	sgCtrl	TMZ+O6BG
2	10	5	4	341	165	53299	420773	161418	Rep3	sgCtrl	TMZ+O6BG
2	10	5	5	59	161	122818	536636	457628	Rep3	sgCtrl	TMZ+O6BG
2	10	5	6	293	222	37929	249915	146441	Rep3	sgCtrl	TMZ+O6BG
2	10	5	7	188	225	477739	433317	283313	Rep3	sgCtrl	TMZ+O6BG
2	10	5	8	332	234	502058	581173	202188	Rep3	sgCtrl	TMZ+O6BG
2	10	5	9	263	263	606536	495425	636518	Rep3	sgCtrl	TMZ+O6BG
2	10	5	10	195	297	645634	558998	547905	Rep3	sgCtrl	TMZ+O6BG
2	10	5	11	123	294	546078	48701	848691	Rep3	sgCtrl	TMZ+O6BG
2	10	5	12	109	297	500893	487411	931896	Rep3	sgCtrl	TMZ+O6BG
2	10	5	13	296	356	527149	487117	396888	Rep3	sgCtrl	TMZ+O6BG
2	10	5	14	265	383	691221	595375	194284	Rep3	sgCtrl	TMZ+O6BG
2	10	5	15	283	392	600851	597447	977659	Rep3	sgCtrl	TMZ+O6BG
2	10	5	16	211	420	490625	462979	199692	Rep3	sgCtrl	TMZ+O6BG
2	10	5	17	508	425	470071	372494	175147	Rep3	sgCtrl	TMZ+O6BG
2	10	5	18	92	451	747931	48131	120647	Rep3	sgCtrl	TMZ+O6BG
2	10	5	19	116	457	676499	438345	173482	Rep3	sgCtrl	TMZ+O6BG
2	10	5	20	99	467	5.64	46.16	135208	Rep3	sgCtrl	TMZ+O6BG
2	10	5	21	405	460	509281	587517	179307	Rep3	sgCtrl	TMZ+O6BG
2	10	9	1	158	56	186261	291295	109831	Rep3	sgCtrl	TMZ+O6BG
2	10	9	2	45	153	135573	295306	537504	Rep3	sgCtrl	TMZ+O6BG
2	10	9	3	182	305	480205	354661	349877	Rep3	sgCtrl	TMZ+O6BG
2	10	9	4	117	406	702408	353.09	416441	Rep3	sgCtrl	TMZ+O6BG
2	10	9	5	268	22	642513	484028	326164	Rep3	sgCtrl	TMZ+O6BG
2	10	9	6	15	231	665026	315.56	473436	Rep3	sgCtrl	TMZ+O6BG
2	10	9	7	52	329	720907	357.57	421849	Rep3	sgCtrl	TMZ+O6BG
2	10	9	8	293	342	550928	333155	426.01	Rep3	sgCtrl	TMZ+O6BG
2	10	9	9	317	397	484947	291989	505.47	Rep3	sgCtrl	TMZ+O6BG
2	10	9	10	401	416	27586	326147	450139	Rep3	sgCtrl	TMZ+O6BG
2	10	9	11	306	464	426913	380.25	359862	Rep3	sgCtrl	TMZ+O6BG
2	10	10	1	420	280	608034	175936	346965	Rep3	sgCtrl	TMZ+O6BG
2	10	10	2	509	332	143036	303953	578275	Rep3	sgCtrl	TMZ+O6BG
2	10	10	3	34	417	105787	233818	386071	Rep3	sgCtrl	TMZ+O6BG
2	10	10	4	522	427	147029	297.75	623205	Rep3	sgCtrl	TMZ+O6BG
2	10	11	1	386	71	218034	359449	571202	Rep3	sgCtrl	TMZ+O6BG
2	10	11	2	452	117	667139	287834	138.12	Rep3	sgCtrl	TMZ+O6BG
2	10	11	3	475	138	190147	286657	197612	Rep3	sgCtrl	TMZ+O6BG
2	10	11	4	427	128	198687	360.83	139368	Rep3	sgCtrl	TMZ+O6BG
2	10	11	5	450	135	199685	292457	105.67	Rep3	sgCtrl	TMZ+O6BG
2	10	11	6	422	139	189645	207652	586595	Rep3	sgCtrl	TMZ+O6BG
2	10	11	7	123	37	161259	401	435994	Rep3	sgCtrl	TMZ+O6BG
2	10	11	8	626	60	625294	448104	424346	Rep3	sgCtrl	TMZ+O6BG
2	10	11	9	574	105	430034	395133	485501	Rep3	sgCtrl	TMZ+O6BG
2	10	11	10	19	150	175384	408.77	401464	Rep3	sgCtrl	TMZ+O6BG
2	10	11	11	390	308	312287	333289	518367	Rep3	sgCtrl	TMZ+O6BG
2	10	11	12	542	312	998788	361004	466.78	Rep3	sgCtrl	TMZ+O6BG
2	10	11	13	152	369	251435	442973	350709	Rep3	sgCtrl	TMZ+O6BG
2	10	11	14	481	390	107732	333.92	444315	Rep3	sgCtrl	TMZ+O6BG
2	10	11	15	391	408	185.95	472423	314931	Rep3	sgCtrl	TMZ+O6BG
2	10	12	1	31	114	20814	315244	243791	Rep3	sgCtrl	TMZ+O6BG
2	10	12	2	129	159	213612	350675	503.39	Rep3	sgCtrl	TMZ+O6BG
2	10	12	3	159	201	373896	495073	510463	Rep3	sgCtrl	TMZ+O6BG
2	10	12	4	564	293	167757	406537	349877	Rep3	sgCtrl	TMZ+O6BG
2	10	12	5	462	417	571274	290.79	499646	Rep3	sgCtrl	TMZ+O6BG
2	10	12	6	74	85	140301	432553	353621	Rep3	sgCtrl	TMZ+O6BG
2	10	12	7	205	218	224358	529647	1016.77	Rep3	sgCtrl	TMZ+O6BG
2	10	12	8	384	201	235722	328245	593252	Rep3	sgCtrl	TMZ+O6BG
2	10	12	9	415	216	237337	363142	517119	Rep3	sgCtrl	TMZ+O6BG
2	10	12	10	292	356	161794	310095	542497	Rep3	sgCtrl	TMZ+O6BG
2	10	12	11	596	366	153422	276767	490077	Rep3	sgCtrl	TMZ+O6BG
2	10	12	12	70	389	322143	314605	454299	Rep3	sgCtrl	TMZ+O6BG
2	10	12	13	584	418	193467	379.47	350709	Rep3	sgCtrl	TMZ+O6BG
2	10	12	14	431	455	488937	225.89	653575	Rep3	sgCtrl	TMZ+O6BG
2	10	12	15	529	453	327493	329973	366102	Rep3	sgCtrl	TMZ+O6BG
2	10	12	16	234	468	202006	284904	574531	Rep3	sgCtrl	TMZ+O6BG
2	10	12	17	618	477	400488	339964	341973	Rep3	sgCtrl	TMZ+O6BG
2	10	13	1	487	281	256068	364038	164.33	Rep3	sgCtrl	TMZ+O6BG
2	10	13	2	503	284	237.45	323873	108167	Rep3	sgCtrl	TMZ+O6BG
2	10	13	3	442	306	260198	592405	253775	Rep3	sgCtrl	TMZ+O6BG
2	10	13	4	127	303	569048	129851	698922	Rep3	sgCtrl	TMZ+O6BG
2	10	13	5	17	37	149085	385083	463868	Rep3	sgCtrl	TMZ+O6BG
2	10	13	6	574	51	12.25	392123	547489	Rep3	sgCtrl	TMZ+O6BG
2	10	13	7	122	179	112983	314036	1230.19	Rep3	sgCtrl	TMZ+O6BG
2	10	13	8	496	312	127824	527809	317427	Rep3	sgCtrl	TMZ+O6BG
2	10	14	1	189	39	197.15	349147	316595	Rep3	sgCtrl	TMZ+O6BG
2	10	14	2	376	77	493198	437136	368182	Rep3	sgCtrl	TMZ+O6BG
2	10	14	3	135	78	186332	257194	220493	Rep3	sgCtrl	TMZ+O6BG
2	10	14	4	315	101	243485	371243	444315	Rep3	sgCtrl	TMZ+O6BG
2	10	14	5	44	191	153131	333952	555393	Rep3	sgCtrl	TMZ+O6BG
2	10	14	6	134	198	157684	422262	308275	Rep3	sgCtrl	TMZ+O6BG
2	10	14	7	381	203	310899	397476	444315	Rep3	sgCtrl	TMZ+O6BG
2	10	14	8	244	219	230515	670512	274577	Rep3	sgCtrl	TMZ+O6BG
2	10	14	9	37	263	155842	362521	499.23	Rep3	sgCtrl	TMZ+O6BG
2	10	14	10	50	312	10401	877905	165994	Rep3	sgCtrl	TMZ+O6BG
2	10	14	11	258	357	810295	328879	380663	Rep3	sgCtrl	TMZ+O6BG
2	10	14	12	590	365	180529	283769	589507	Rep3	sgCtrl	TMZ+O6BG
2	10	14	13	473	370	686241	439849	175979	Rep3	sgCtrl	TMZ+O6BG
2	10	14	14	514	26	425697	421965	420601	Rep3	sgCtrl	TMZ+O6BG
2	10	14	15	259	61	213859	449746	359.03	Rep3	sgCtrl	TMZ+O6BG
2	10	14	16	619	69	259557	514443	356533	Rep3	sgCtrl	TMZ+O6BG
2	10	14	17	97	90	217344	464574	353621	Rep3	sgCtrl	TMZ+O6BG
2	10	14	18	437	105	187592	373026	530432	Rep3	sgCtrl	TMZ+O6BG
2	10	14	19	526	118	147916	390319	492.99	Rep3	sgCtrl	TMZ+O6BG
2	10	14	20	262	123	411.7	374583	420185	Rep3	sgCtrl	TMZ+O6BG
2	10	14	21	166	141	116485	340873	428922	Rep3	sgCtrl	TMZ+O6BG
2	10	14	22	581	148	48908	448099	370678	Rep3	sgCtrl	TMZ+O6BG
2	10	14	23	365	185	552904	470926	381079	Rep3	sgCtrl	TMZ+O6BG
2	10	14	24	557	185	19046	357805	515039	Rep3	sgCtrl	TMZ+O6BG
2	10	14	25	459	197	137019	399421	468.86	Rep3	sgCtrl	TMZ+O6BG
2	10	14	26	278	237	126998	412624	704.33	Rep3	sgCtrl	TMZ+O6BG
2	10	14	27	481	231	136975	403.95	427674	Rep3	sgCtrl	TMZ+O6BG
2	10	14	28	584	244	180057	272474	354869	Rep3	sgCtrl	TMZ+O6BG
2	10	14	29	163	266	135277	328361	548737	Rep3	sgCtrl	TMZ+O6BG
2	10	14	30	635	281	102199	300617	542497	Rep3	sgCtrl	TMZ+O6BG
2	10	14	31	204	309	214243	327197	538336	Rep3	sgCtrl	TMZ+O6BG
2	10	14	32	573	307	193496	257382	328.66	Rep3	sgCtrl	TMZ+O6BG
2	10	14	33	122	324	102755	336396	505886	Rep3	sgCtrl	TMZ+O6BG
2	10	14	34	484	325	120945	552.65	353205	Rep3	sgCtrl	TMZ+O6BG
2	10	14	35	418	328	158475	416939	417273	Rep3	sgCtrl	TMZ+O6BG
2	10	14	36	226	335	137526	311547	554977	Rep3	sgCtrl	TMZ+O6BG
2	10	14	37	574	335	660815	399565	408537	Rep3	sgCtrl	TMZ+O6BG
2	10	14	38	453	383	66.6	480968	659.4	Rep3	sgCtrl	TMZ+O6BG
2	10	14	39	40	357	823514	351429	461788	Rep3	sgCtrl	TMZ+O6BG
2	10	14	40	208	380	511537	274523	582019	Rep3	sgCtrl	TMZ+O6BG
2	10	14	41	530	404	136093	374.19	447227	Rep3	sgCtrl	TMZ+O6BG
2	10	14	42	228	423	760079	289654	471772	Rep3	sgCtrl	TMZ+O6BG
2	10	14	43	73	422	610915	318084	413529	Rep3	sgCtrl	TMZ+O6BG
2	10	14	44	598	463	149675	311268	524192	Rep3	sgCtrl	TMZ+O6BG
2	10	15	1	293	38	415516	331064	632774	Rep3	sgCtrl	TMZ+O6BG
2	10	15	2	284	145	825386	359212	511295	Rep3	sgCtrl	TMZ+O6BG
2	10	15	3	620	212	133445	476093	305778	Rep3	sgCtrl	TMZ+O6BG
2	10	15	4	426	262	148.44	314365	556641	Rep3	sgCtrl	TMZ+O6BG
2	10	15	5	357	251	253024	390923	426842	Rep3	sgCtrl	TMZ+O6BG
2	10	15	6	615	311	431245	631415	220493	Rep3	sgCtrl	TMZ+O6BG
2	10	15	7	170	48	554434	453367	459708	Rep3	sgCtrl	TMZ+O6BG
2	10	15	8	414	73	16797	438.64	518367	Rep3	sgCtrl	TMZ+O6BG
2	10	15	9	510	91	150.47	364143	226734	Rep3	sgCtrl	TMZ+O6BG
2	10	15	10	203	102	134566	399434	490493	Rep3	sgCtrl	TMZ+O6BG
2	10	15	11	372	123	751231	437452	473.02	Rep3	sgCtrl	TMZ+O6BG
2	10	15	12	608	126	9.5	691061	239.63	Rep3	sgCtrl	TMZ+O6BG
2	10	15	13	356	172	15514	247808	461372	Rep3	sgCtrl	TMZ+O6BG
2	10	15	14	452	178	51	388925	464284	Rep3	sgCtrl	TMZ+O6BG
2	10	15	15	389	204	210229	230022	509215	Rep3	sgCtrl	TMZ+O6BG
2	10	15	16	518	219	588749	453839	395.64	Rep3	sgCtrl	TMZ+O6BG
2	10	15	17	583	238	131874	531.4	260848	Rep3	sgCtrl	TMZ+O6BG
2	10	15	18	364	313	103057	314776	580355	Rep3	sgCtrl	TMZ+O6BG
2	10	15	19	591	463	323618	405447	341557	Rep3	sgCtrl	TMZ+O6BG
2	10	16	1	179	25	128.55	583329	116487	Rep3	sgCtrl	TMZ+O6BG
2	10	16	2	229	157	1471.94	389115	278321	Rep3	sgCtrl	TMZ+O6BG
2	10	16	3	557	224	456446	350238	520863	Rep3	sgCtrl	TMZ+O6BG
2	10	16	4	657	282	356178	221479	224237	Rep3	sgCtrl	TMZ+O6BG
2	10	16	5	585	341	385409	272717	600.74	Rep3	sgCtrl	TMZ+O6BG
2	10	16	6	162	16	130359	621949	194.7	Rep3	sgCtrl	TMZ+O6BG
2	10	16	7	347	33	365807	476651	364022	Rep3	sgCtrl	TMZ+O6BG
2	10	16	8	262	47	203063	398598	445563	Rep3	sgCtrl	TMZ+O6BG
2	10	16	9	341	85	399364	448697	376087	Rep3	sgCtrl	TMZ+O6BG
2	10	16	10	284	94	1008.67	320019	321587	Rep3	sgCtrl	TMZ+O6BG
2	10	16	11	109	96	1445.09	457782	289553	Rep3	sgCtrl	TMZ+O6BG
2	10	16	12	311	138	958489	401231	277073	Rep3	sgCtrl	TMZ+O6BG
2	10	16	13	166	152	1055.35	388.55	272.08	Rep3	sgCtrl	TMZ+O6BG
2	10	16	14	629	295	413578	278881	408121	Rep3	sgCtrl	TMZ+O6BG
2	10	19	1	291	50	269461	327557	538752	Rep3	sgCtrl	TMZ+O6BG
2	10	19	2	200	52	865377	396255	413945	Rep3	sgCtrl	TMZ+O6BG
2	10	19	3	257	111	141565	345481	503806	Rep3	sgCtrl	TMZ+O6BG
2	10	18	1	339	109	271507	456786	190539	Rep3	sgCtrl	TMZ+O6BG
2	10	18	2	315	123	257131	373022	247951	Rep3	sgCtrl	TMZ+O6BG
2	10	18	3	403	132	238583	323496	284145	Rep3	sgCtrl	TMZ+O6BG
2	10	18	4	169	154	198896	382219	490077	Rep3	sgCtrl	TMZ+O6BG
2	10	18	5	455	195	660094	278056	220909	Rep3	sgCtrl	TMZ+O6BG
2	10	18	6	307	267	152833	303687	497566	Rep3	sgCtrl	TMZ+O6BG
2	10	18	7	477	425	1430.8	429738	237966	Rep3	sgCtrl	TMZ+O6BG
2	10	18	8	186	454	454286	290794	474685	Rep3	sgCtrl	TMZ+O6BG
2	10	18	9	300	439	200511	355528	404376	Rep3	sgCtrl	TMZ+O6BG
2	10	18	10	84	23	112702	429456	449307	Rep3	sgCtrl	TMZ+O6BG
2	10	18	11	195	54	205461	351304	577443	Rep3	sgCtrl	TMZ+O6BG
2	10	18	12	472	53	1306.1	339.82	348213	Rep3	sgCtrl	TMZ+O6BG
2	10	18	13	139	71	188644	351247	573698	Rep3	sgCtrl	TMZ+O6BG
2	10	18	14	248	81	928669	325.49	599908	Rep3	sgCtrl	TMZ+O6BG
2	10	18	15	413	81	1092.5	344324	369014	Rep3	sgCtrl	TMZ+O6BG
2	10	18	16	36	82	215275	266301	490.91	Rep3	sgCtrl	TMZ+O6BG
2	10	18	17	283	90	132463	349239	512543	Rep3	sgCtrl	TMZ+O6BG
2	10	18	18	337	153	191318	291055	312435	Rep3	sgCtrl	TMZ+O6BG
2	10	18	19	436	158	413767	335185	538336	Rep3	sgCtrl	TMZ+O6BG
2	10	18	20	346	212	189587	327.59	460956	Rep3	sgCtrl	TMZ+O6BG
2	10	18	21	66	223	169383	320703	545825	Rep3	sgCtrl	TMZ+O6BG
2	10	18	22	247	230	310926	265762	485501	Rep3	sgCtrl	TMZ+O6BG
2	10	18	23	209	253	429357	270648	443483	Rep3	sgCtrl	TMZ+O6BG
2	10	18	24	523	302	292231	375839	406.04	Rep3	sgCtrl	TMZ+O6BG
2	10	18	25	636	368	347.52	335538	413945	Rep3	sgCtrl	TMZ+O6BG
2	10	18	26	125	376	330742	278406	493406	Rep3	sgCtrl	TMZ+O6BG
2	10	18	27	226	385	302412	242397	346965	Rep3	sgCtrl	TMZ+O6BG
2	10	18	28	570	399	605521	265158	697674	Rep3	sgCtrl	TMZ+O6BG
2	10	18	29	264	446	411467	378814	312435	Rep3	sgCtrl	TMZ+O6BG
2	10	18	30	585	475	129397	435282	359446	Rep3	sgCtrl	TMZ+O6BG
2	10	17	1	420	113	638646	472866	334.9	Rep3	sgCtrl	TMZ+O6BG
2	10	17	2	255	130	258934	550726	163914	Rep3	sgCtrl	TMZ+O6BG
2	10	17	3	557	172	568439	302257	396888	Rep3	sgCtrl	TMZ+O6BG
2	10	17	4	377	190	16057	334181	569122	Rep3	sgCtrl	TMZ+O6BG
2	10	17	5	146	242	135777	374842	455131	Rep3	sgCtrl	TMZ+O6BG
2	10	17	6	202	244	960751	363606	426426	Rep3	sgCtrl	TMZ+O6BG
2	10	17	7	520	254	104044	292548	280817	Rep3	sgCtrl	TMZ+O6BG
2	10	17	8	283	261	565912	276237	354453	Rep3	sgCtrl	TMZ+O6BG
2	10	17	9	562	263	155427	305952	269168	Rep3	sgCtrl	TMZ+O6BG
2	10	17	10	103	269	136137	796742	188459	Rep3	sgCtrl	TMZ+O6BG
2	10	17	11	529	293	589315	300982	346133	Rep3	sgCtrl	TMZ+O6BG
2	10	17	12	580	338	156954	337.94	323667	Rep3	sgCtrl	TMZ+O6BG
2	10	17	13	545	331	565763	303735	291634	Rep3	sgCtrl	TMZ+O6BG
2	10	17	14	63	408	781396	372512	294962	Rep3	sgCtrl	TMZ+O6BG
2	10	17	15	470	51	149693	301839	636518	Rep3	sgCtrl	TMZ+O6BG
2	10	17	16	90	42	151457	375441	336.98	Rep3	sgCtrl	TMZ+O6BG
2	10	17	17	350	52	169001	432583	395.64	Rep3	sgCtrl	TMZ+O6BG
2	10	17	18	22	56	598862	402809	456795	Rep3	sgCtrl	TMZ+O6BG
2	10	17	19	301	84	408671	272349	374839	Rep3	sgCtrl	TMZ+O6BG
2	10	17	20	37	96	163788	310813	262512	Rep3	sgCtrl	TMZ+O6BG
2	10	17	21	249	98	240039	462943	211757	Rep3	sgCtrl	TMZ+O6BG
2	10	17	22	223	103	167261	498225	347797	Rep3	sgCtrl	TMZ+O6BG
2	10	17	23	120	138	19846	309.55	575363	Rep3	sgCtrl	TMZ+O6BG
2	10	17	24	88	138	196995	351578	510879	Rep3	sgCtrl	TMZ+O6BG
2	10	17	25	325	150	364974	239405	428922	Rep3	sgCtrl	TMZ+O6BG
2	10	17	26	623	150	144377	301584	580771	Rep3	sgCtrl	TMZ+O6BG
2	10	17	27	479	178	194244	329013	511711	Rep3	sgCtrl	TMZ+O6BG
2	10	17	28	167	208	131191	371313	402296	Rep3	sgCtrl	TMZ+O6BG
2	10	17	29	554	232	139398	324194	734284	Rep3	sgCtrl	TMZ+O6BG
2	10	17	30	382	283	85893	376975	423929	Rep3	sgCtrl	TMZ+O6BG
2	10	17	31	448	304	107647	360158	362774	Rep3	sgCtrl	TMZ+O6BG
2	10	17	32	60	293	614993	422914	296626	Rep3	sgCtrl	TMZ+O6BG
2	10	17	33	227	294	302488	237122	381911	Rep3	sgCtrl	TMZ+O6BG
2	10	17	34	150	307	106773	336497	480925	Rep3	sgCtrl	TMZ+O6BG
2	10	17	35	256	331	622786	332532	506302	Rep3	sgCtrl	TMZ+O6BG
2	10	17	36	464	353	369086	358655	905686	Rep3	sgCtrl	TMZ+O6BG
2	10	17	37	513	348	359137	313399	549569	Rep3	sgCtrl	TMZ+O6BG
2	10	17	38	64	344	791242	845169	204268	Rep3	sgCtrl	TMZ+O6BG
2	10	17	39	186	350	71719	358263	416025	Rep3	sgCtrl	TMZ+O6BG
2	10	17	40	366	385	219155	274364	605316	Rep3	sgCtrl	TMZ+O6BG
2	10	17	41	541	399	339118	317684	523359	Rep3	sgCtrl	TMZ+O6BG
2	10	17	42	146	401	57761	351017	426426	Rep3	sgCtrl	TMZ+O6BG
2	10	17	43	58	470	583841	311535	439738	Rep3	sgCtrl	TMZ+O6BG
2	10	20	1	97	30	140637	390127	411449	Rep3	sgCtrl	TMZ+O6BG
2	10	20	2	245	35	679346	486779	349877	Rep3	sgCtrl	TMZ+O6BG
2	10	20	3	441	44	18.78	340098	512543	Rep3	sgCtrl	TMZ+O6BG
2	10	20	4	554	69	168863	458013	289137	Rep3	sgCtrl	TMZ+O6BG
2	10	20	5	632	69	784325	376544	207.18	Rep3	sgCtrl	TMZ+O6BG
2	10	20	6	480	84	813208	305504	265.84	Rep3	sgCtrl	TMZ+O6BG
2	10	20	7	413	119	245243	621562	273744	Rep3	sgCtrl	TMZ+O6BG
2	10	20	8	575	110	602409	623131	569954	Rep3	sgCtrl	TMZ+O6BG
2	10	20	9	71	137	150484	220578	429338	Rep3	sgCtrl	TMZ+O6BG
2	10	20	10	655	172	219729	398737	199276	Rep3	sgCtrl	TMZ+O6BG
2	10	20	11	620	178	243266	397262	185963	Rep3	sgCtrl	TMZ+O6BG
2	10	20	12	586	173	295451	883349	207596	Rep3	sgCtrl	TMZ+O6BG
2	10	20	13	126	199	432684	366609	349877	Rep3	sgCtrl	TMZ+O6BG
2	10	20	14	574	220	756367	497082	356117	Rep3	sgCtrl	TMZ+O6BG
2	10	20	15	497	226	206632	385.44	478013	Rep3	sgCtrl	TMZ+O6BG
2	10	20	16	642	225	18033	292495	302866	Rep3	sgCtrl	TMZ+O6BG
2	10	20	17	608	249	212884	342212	243791	Rep3	sgCtrl	TMZ+O6BG
2	10	20	18	38	255	849898	207343	406872	Rep3	sgCtrl	TMZ+O6BG
2	10	20	19	587	284	218176	367917	381079	Rep3	sgCtrl	TMZ+O6BG
2	10	20	20	160	346	24928	305113	549153	Rep3	sgCtrl	TMZ+O6BG
2	10	20	21	45	471	19253	384193	345301	Rep3	sgCtrl	TMZ+O6BG
2	10	20	22	568	24	482393	470889	368598	Rep3	sgCtrl	TMZ+O6BG
2	10	20	23	278	50	500481	396592	450139	Rep3	sgCtrl	TMZ+O6BG
2	10	20	24	507	89	149992	289635	261264	Rep3	sgCtrl	TMZ+O6BG
2	10	20	25	581	87	1158.57	427157	204684	Rep3	sgCtrl	TMZ+O6BG
2	10	20	26	116	93	124737	394.08	453467	Rep3	sgCtrl	TMZ+O6BG
2	10	20	27	243	149	416942	394062	453051	Rep3	sgCtrl	TMZ+O6BG
2	10	20	28	351	148	391038	405833	421017	Rep3	sgCtrl	TMZ+O6BG
2	10	20	29	444	145	114094	502407	313683	Rep3	sgCtrl	TMZ+O6BG
2	10	20	30	496	175	370909	410545	337396	Rep3	sgCtrl	TMZ+O6BG
2	10	20	31	550	181	262126	404.52	356949	Rep3	sgCtrl	TMZ+O6BG
2	10	20	32	405	214	947355	342659	431002	Rep3	sgCtrl	TMZ+O6BG
2	10	20	33	123	227	341071	414638	331988	Rep3	sgCtrl	TMZ+O6BG
2	10	20	34	389	238	120629	247.55	688105	Rep3	sgCtrl	TMZ+O6BG
2	10	20	35	16	274	788912	209059	405208	Rep3	sgCtrl	TMZ+O6BG
2	10	20	36	545	310	102.03	374484	430.17	Rep3	sgCtrl	TMZ+O6BG
2	10	20	37	646	330	969665	336519	422681	Rep3	sgCtrl	TMZ+O6BG
2	10	20	38	527	339	665602	319827	455963	Rep3	sgCtrl	TMZ+O6BG
2	10	20	39	451	359	65993	375554	418521	Rep3	sgCtrl	TMZ+O6BG
2	10	20	40	505	411	623945	389537	457628	Rep3	sgCtrl	TMZ+O6BG
2	10	21	1	216	44	673981	436528	359446	Rep3	sgCtrl	TMZ+O6BG
2	10	21	2	37	49	13598	361765	543329	Rep3	sgCtrl	TMZ+O6BG
2	10	21	3	246	136	117692	363052	183883	Rep3	sgCtrl	TMZ+O6BG
2	10	21	4	216	152	192143	382415	931896	Rep3	sgCtrl	TMZ+O6BG
2	10	21	5	50	166	428048	455866	323251	Rep3	sgCtrl	TMZ+O6BG
2	10	21	6	135	196	113189	348772	448891	Rep3	sgCtrl	TMZ+O6BG
2	10	21	7	197	173	109365	330906	203.02	Rep3	sgCtrl	TMZ+O6BG
2	10	21	8	259	277	123596	763629	111079	Rep3	sgCtrl	TMZ+O6BG
2	10	21	9	284	276	118598	812405	109831	Rep3	sgCtrl	TMZ+O6BG
2	10	21	10	146	336	115437	265849	419353	Rep3	sgCtrl	TMZ+O6BG
2	10	21	11	134	31	154391	360557	570.37	Rep3	sgCtrl	TMZ+O6BG
2	10	21	12	309	60	238844	345002	540	Rep3	sgCtrl	TMZ+O6BG
2	10	21	13	154	70	34755	364.74	543329	Rep3	sgCtrl	TMZ+O6BG
2	10	21	14	412	101	158082	363833	466364	Rep3	sgCtrl	TMZ+O6BG
2	10	21	15	48	117	413612	373409	433082	Rep3	sgCtrl	TMZ+O6BG
2	10	21	16	357	126	270829	381847	436.41	Rep3	sgCtrl	TMZ+O6BG
2	10	21	17	214	125	594167	421947	369.43	Rep3	sgCtrl	TMZ+O6BG
2	10	21	18	313	176	577592	344685	442235	Rep3	sgCtrl	TMZ+O6BG
2	10	21	19	34	188	185892	735926	223821	Rep3	sgCtrl	TMZ+O6BG
2	10	21	20	263	211	639318	360745	390647	Rep3	sgCtrl	TMZ+O6BG
2	10	21	21	316	209	793128	379019	364438	Rep3	sgCtrl	TMZ+O6BG
2	10	21	22	568	217	231344	258731	415609	Rep3	sgCtrl	TMZ+O6BG
2	10	21	23	366	223	47652	341361	490077	Rep3	sgCtrl	TMZ+O6BG
2	10	21	24	204	230	875508	347014	405624	Rep3	sgCtrl	TMZ+O6BG
2	10	21	25	576	249	189437	275366	478429	Rep3	sgCtrl	TMZ+O6BG
2	10	21	26	473	241	937664	338521	569954	Rep3	sgCtrl	TMZ+O6BG
2	10	21	27	123	239	799638	398715	332.82	Rep3	sgCtrl	TMZ+O6BG
2	10	21	28	32	255	158598	407112	323667	Rep3	sgCtrl	TMZ+O6BG
2	10	21	29	488	268	347249	386193	500478	Rep3	sgCtrl	TMZ+O6BG
2	10	21	30	534	273	134.86	329473	831634	Rep3	sgCtrl	TMZ+O6BG
2	10	21	31	82	302	458204	367948	354453	Rep3	sgCtrl	TMZ+O6BG
2	10	21	32	307	310	10669	377356	416025	Rep3	sgCtrl	TMZ+O6BG
2	10	21	33	24	359	323904	307451	505054	Rep3	sgCtrl	TMZ+O6BG
2	10	21	34	177	362	462903	299761	379831	Rep3	sgCtrl	TMZ+O6BG
2	10	21	35	334	365	386975	302.73	517119	Rep3	sgCtrl	TMZ+O6BG
2	10	21	36	119	372	126953	240.38	357782	Rep3	sgCtrl	TMZ+O6BG
2	10	21	37	233	395	413274	305122	536256	Rep3	sgCtrl	TMZ+O6BG
2	10	21	38	392	408	187466	253.32	605732	Rep3	sgCtrl	TMZ+O6BG
2	10	21	39	205	425	342519	327709	495486	Rep3	sgCtrl	TMZ+O6BG
2	10	21	40	92	459	179112	288338	585763	Rep3	sgCtrl	TMZ+O6BG
2	10	22	1	423	35	275238	264197	473852	Rep3	sgCtrl	TMZ+O6BG
2	10	22	2	347	177	117282	311345	606148	Rep3	sgCtrl	TMZ+O6BG
2	10	22	3	225	182	193593	1087.24	149353	Rep3	sgCtrl	TMZ+O6BG
2	10	22	4	266	252	144902	328833	594084	Rep3	sgCtrl	TMZ+O6BG
2	10	22	5	376	340	165083	314743	551649	Rep3	sgCtrl	TMZ+O6BG
2	10	22	6	329	51	325027	313929	547073	Rep3	sgCtrl	TMZ+O6BG
2	10	22	7	232	82	334189	302067	579939	Rep3	sgCtrl	TMZ+O6BG
2	10	22	8	489	76	695303	335102	439322	Rep3	sgCtrl	TMZ+O6BG
2	10	22	9	276	138	389473	348444	481341	Rep3	sgCtrl	TMZ+O6BG
2	10	22	10	309	237	127753	340526	529.6	Rep3	sgCtrl	TMZ+O6BG
2	10	22	11	161	244	465279	367673	447643	Rep3	sgCtrl	TMZ+O6BG
2	10	22	12	69	248	548604	422.12	363606	Rep3	sgCtrl	TMZ+O6BG
2	10	22	13	101	286	115762	359918	499646	Rep3	sgCtrl	TMZ+O6BG
2	10	22	14	120	319	74.7	256827	341141	Rep3	sgCtrl	TMZ+O6BG
2	10	22	15	172	346	292617	394581	398968	Rep3	sgCtrl	TMZ+O6BG
2	10	22	16	219	352	288807	395866	401048	Rep3	sgCtrl	TMZ+O6BG
2	10	22	17	118	369	356697	317.23	460956	Rep3	sgCtrl	TMZ+O6BG
2	10	22	18	106	401	525122	380179	373.59	Rep3	sgCtrl	TMZ+O6BG
2	10	22	19	257	446	283515	305.91	518367	Rep3	sgCtrl	TMZ+O6BG
2	10	22	20	139	448	562486	406.97	379831	Rep3	sgCtrl	TMZ+O6BG
2	10	23	1	346	103	145707	354374	458876	Rep3	sgCtrl	TMZ+O6BG
2	10	23	2	332	197	110153	333754	493406	Rep3	sgCtrl	TMZ+O6BG
2	10	23	3	102	228	424901	281423	632358	Rep3	sgCtrl	TMZ+O6BG
2	10	23	4	218	343	764263	311228	550401	Rep3	sgCtrl	TMZ+O6BG
2	10	23	5	305	356	189792	339586	599076	Rep3	sgCtrl	TMZ+O6BG
2	10	23	6	33	400	367131	164384	123559	Rep3	sgCtrl	TMZ+O6BG
2	10	23	7	464	415	310711	445221	438906	Rep3	sgCtrl	TMZ+O6BG
2	10	23	8	87	476	159595	207002	195116	Rep3	sgCtrl	TMZ+O6BG
2	10	23	9	199	46	197911	327866	625286	Rep3	sgCtrl	TMZ+O6BG
2	10	23	10	128	169	182234	297.25	683529	Rep3	sgCtrl	TMZ+O6BG
2	10	23	11	235	175	173877	404231	408953	Rep3	sgCtrl	TMZ+O6BG
2	10	23	12	214	233	100242	355.36	460956	Rep3	sgCtrl	TMZ+O6BG
2	10	23	13	370	274	506828	328967	586179	Rep3	sgCtrl	TMZ+O6BG
2	10	23	14	407	360	548372	315302	539168	Rep3	sgCtrl	TMZ+O6BG
2	10	23	15	53	394	371105	172086	261264	Rep3	sgCtrl	TMZ+O6BG
2	10	23	16	436	452	559152	392087	416857	Rep3	sgCtrl	TMZ+O6BG
2	10	23	17	130	467	465796	199407	390647	Rep3	sgCtrl	TMZ+O6BG
2	10	24	1	594	34	144396	315268	478429	Rep3	sgCtrl	TMZ+O6BG
2	10	24	2	202	66	868522	400187	481341	Rep3	sgCtrl	TMZ+O6BG
2	10	24	3	39	95	231605	335738	500894	Rep3	sgCtrl	TMZ+O6BG
2	10	24	4	76	192	159284	338441	563714	Rep3	sgCtrl	TMZ+O6BG
2	10	24	5	32	216	117246	311975	577027	Rep3	sgCtrl	TMZ+O6BG
2	10	24	6	606	346	101727	103336	457628	Rep3	sgCtrl	TMZ+O6BG
2	10	24	7	125	365	230279	290929	473.02	Rep3	sgCtrl	TMZ+O6BG
2	10	24	8	603	368	103556	459.32	198.86	Rep3	sgCtrl	TMZ+O6BG
2	10	24	9	591	375	103526	440.3	165162	Rep3	sgCtrl	TMZ+O6BG
2	10	24	10	33	436	883434	307.11	483421	Rep3	sgCtrl	TMZ+O6BG
2	10	24	11	134	41	115109	404153	558722	Rep3	sgCtrl	TMZ+O6BG
2	10	24	12	314	44	717374	393378	502142	Rep3	sgCtrl	TMZ+O6BG
2	10	24	13	249	52	106223	409697	552897	Rep3	sgCtrl	TMZ+O6BG
2	10	24	14	163	64	126439	498249	417273	Rep3	sgCtrl	TMZ+O6BG
2	10	24	15	546	93	19397	286699	696842	Rep3	sgCtrl	TMZ+O6BG
2	10	24	16	272	97	921804	411264	505054	Rep3	sgCtrl	TMZ+O6BG
2	10	24	17	618	108	184178	318473	432.25	Rep3	sgCtrl	TMZ+O6BG
2	10	24	18	346	112	651212	545.86	370678	Rep3	sgCtrl	TMZ+O6BG
2	10	24	19	296	119	626694	434.35	463036	Rep3	sgCtrl	TMZ+O6BG
2	10	24	20	653	200	527337	470877	339.06	Rep3	sgCtrl	TMZ+O6BG
2	10	24	21	636	237	684085	491503	302.45	Rep3	sgCtrl	TMZ+O6BG
2	10	24	22	166	304	361999	267862	688937	Rep3	sgCtrl	TMZ+O6BG
2	10	24	23	205	360	478159	272405	628198	Rep3	sgCtrl	TMZ+O6BG
2	10	24	24	122	433	307928	342029	401048	Rep3	sgCtrl	TMZ+O6BG
2	10	24	25	231	464	488449	260011	570.37	Rep3	sgCtrl	TMZ+O6BG
2	10	26	1	575	53	20804	259906	398968	Rep3	sgCtrl	TMZ+O6BG
2	10	26	2	390	128	989863	299511	393976	Rep3	sgCtrl	TMZ+O6BG
2	10	26	3	445	193	136419	357779	246287	Rep3	sgCtrl	TMZ+O6BG
2	10	26	4	467	190	140828	368.15	241295	Rep3	sgCtrl	TMZ+O6BG
2	10	26	5	335	191	569383	370188	485501	Rep3	sgCtrl	TMZ+O6BG
2	10	26	6	383	190	106196	288597	220909	Rep3	sgCtrl	TMZ+O6BG
2	10	26	7	471	221	13595	351.53	553729	Rep3	sgCtrl	TMZ+O6BG
2	10	26	8	348	227	188341	255015	193036	Rep3	sgCtrl	TMZ+O6BG
2	10	26	9	586	241	107675	431956	207596	Rep3	sgCtrl	TMZ+O6BG
2	10	26	10	167	281	170308	587075	188875	Rep3	sgCtrl	TMZ+O6BG
2	10	26	11	367	291	20286	749487	245871	Rep3	sgCtrl	TMZ+O6BG
2	10	26	12	410	311	476438	296562	282897	Rep3	sgCtrl	TMZ+O6BG
2	10	26	13	266	323	187204	264632	275825	Rep3	sgCtrl	TMZ+O6BG
2	10	26	14	125	310	137163	471704	607397	Rep3	sgCtrl	TMZ+O6BG
2	10	26	15	124	366	309898	301873	573282	Rep3	sgCtrl	TMZ+O6BG
2	10	26	16	222	449	103489	290562	527936	Rep3	sgCtrl	TMZ+O6BG
2	10	26	17	231	39	932755	282353	359446	Rep3	sgCtrl	TMZ+O6BG
2	10	26	18	449	53	951419	372171	512959	Rep3	sgCtrl	TMZ+O6BG
2	10	26	19	511	50	330355	297437	445147	Rep3	sgCtrl	TMZ+O6BG
2	10	26	20	288	54	221801	338205	496734	Rep3	sgCtrl	TMZ+O6BG
2	10	26	21	598	66	275711	272146	421017	Rep3	sgCtrl	TMZ+O6BG
2	10	26	22	140	107	162352	274977	647335	Rep3	sgCtrl	TMZ+O6BG
2	10	26	23	344	112	561682	329975	492158	Rep3	sgCtrl	TMZ+O6BG
2	10	26	24	254	125	215677	312232	537.92	Rep3	sgCtrl	TMZ+O6BG
2	10	26	25	532	143	261685	369515	498814	Rep3	sgCtrl	TMZ+O6BG
2	10	26	26	166	172	429992	302117	525.44	Rep3	sgCtrl	TMZ+O6BG
2	10	26	27	282	219	388045	315622	540416	Rep3	sgCtrl	TMZ+O6BG
2	10	26	28	233	215	13401	348747	565378	Rep3	sgCtrl	TMZ+O6BG
2	10	26	29	40	218	124534	359561	486333	Rep3	sgCtrl	TMZ+O6BG
2	10	26	30	142	219	15296	304528	609893	Rep3	sgCtrl	TMZ+O6BG
2	10	26	31	189	228	22518	340.05	543745	Rep3	sgCtrl	TMZ+O6BG
2	10	26	32	376	241	10621	247464	209677	Rep3	sgCtrl	TMZ+O6BG
2	10	26	33	121	262	289365	392.16	317843	Rep3	sgCtrl	TMZ+O6BG
2	10	26	34	52	290	801705	279416	634438	Rep3	sgCtrl	TMZ+O6BG
2	10	26	35	250	303	165307	350422	541665	Rep3	sgCtrl	TMZ+O6BG
2	10	26	36	471	297	126847	274456	319923	Rep3	sgCtrl	TMZ+O6BG
2	10	26	37	310	328	347974	267303	330.74	Rep3	sgCtrl	TMZ+O6BG
2	10	26	38	215	367	135521	351778	483005	Rep3	sgCtrl	TMZ+O6BG
2	10	26	39	41	369	182016	227213	356949	Rep3	sgCtrl	TMZ+O6BG
2	10	26	40	235	413	139633	341337	543745	Rep3	sgCtrl	TMZ+O6BG
2	10	26	41	120	454	123567	331674	427258	Rep3	sgCtrl	TMZ+O6BG
2	10	26	42	351	456	924984	392619	393144	Rep3	sgCtrl	TMZ+O6BG
2	10	25	1	585	16	180529	265963	101.51	Rep3	sgCtrl	TMZ+O6BG
2	10	25	2	637	35	218571	1046.32	116487	Rep3	sgCtrl	TMZ+O6BG
2	10	25	3	551	48	264209	458027	383991	Rep3	sgCtrl	TMZ+O6BG
2	10	25	4	332	65	145362	437045	362774	Rep3	sgCtrl	TMZ+O6BG
2	10	25	5	401	98	616542	430402	273328	Rep3	sgCtrl	TMZ+O6BG
2	10	25	6	603	109	156983	515946	341141	Rep3	sgCtrl	TMZ+O6BG
2	10	25	7	426	172	362.31	314792	475933	Rep3	sgCtrl	TMZ+O6BG
2	10	25	8	606	146	254457	585762	333236	Rep3	sgCtrl	TMZ+O6BG
2	10	25	9	597	197	237832	482603	644839	Rep3	sgCtrl	TMZ+O6BG
2	10	25	10	182	224	782074	294505	547489	Rep3	sgCtrl	TMZ+O6BG
2	10	25	11	321	215	196348	291057	669.8	Rep3	sgCtrl	TMZ+O6BG
2	10	25	12	441	248	206534	282286	627782	Rep3	sgCtrl	TMZ+O6BG
2	10	25	13	639	311	1417.77	424372	287057	Rep3	sgCtrl	TMZ+O6BG
2	10	25	14	429	25	362.57	327976	505.47	Rep3	sgCtrl	TMZ+O6BG
2	10	25	15	576	30	196831	427708	347797	Rep3	sgCtrl	TMZ+O6BG
2	10	25	16	394	51	631715	408345	409369	Rep3	sgCtrl	TMZ+O6BG
2	10	25	17	307	67	167337	481222	349877	Rep3	sgCtrl	TMZ+O6BG
2	10	25	18	483	93	429169	339.04	493822	Rep3	sgCtrl	TMZ+O6BG
2	10	25	19	347	121	583266	324315	450971	Rep3	sgCtrl	TMZ+O6BG
2	10	25	20	540	120	266604	293936	333236	Rep3	sgCtrl	TMZ+O6BG
2	10	25	21	249	149	280779	275934	656487	Rep3	sgCtrl	TMZ+O6BG
2	10	25	22	540	161	443776	374387	359.03	Rep3	sgCtrl	TMZ+O6BG
2	10	25	23	383	173	132689	370466	500894	Rep3	sgCtrl	TMZ+O6BG
2	10	25	24	492	193	173248	408368	452219	Rep3	sgCtrl	TMZ+O6BG
2	10	25	25	446	194	191827	355997	419769	Rep3	sgCtrl	TMZ+O6BG
2	10	25	26	631	259	218958	440861	307442	Rep3	sgCtrl	TMZ+O6BG
2	10	25	27	557	416	128916	356735	451803	Rep3	sgCtrl	TMZ+O6BG
2	10	25	28	589	419	161314	377201	448475	Rep3	sgCtrl	TMZ+O6BG
2	10	25	29	196	440	531481	302487	556225	Rep3	sgCtrl	TMZ+O6BG
2	10	25	30	225	456	324.1	343654	351957	Rep3	sgCtrl	TMZ+O6BG
2	10	25	31	82	459	174853	314265	553729	Rep3	sgCtrl	TMZ+O6BG
2	10	27	1	623	51	612.53	311147	344885	Rep3	sgCtrl	TMZ+O6BG
2	10	27	2	594	27	677189	262742	425178	Rep3	sgCtrl	TMZ+O6BG
2	10	27	3	157	63	171927	400311	502974	Rep3	sgCtrl	TMZ+O6BG
2	10	27	4	364	63	181873	415849	450971	Rep3	sgCtrl	TMZ+O6BG
2	10	27	5	419	75	180433	400872	528768	Rep3	sgCtrl	TMZ+O6BG
2	10	27	6	21	75	109669	383333	465948	Rep3	sgCtrl	TMZ+O6BG
2	10	27	7	46	112	111842	345516	477181	Rep3	sgCtrl	TMZ+O6BG
2	10	27	8	543	132	483309	274136	726796	Rep3	sgCtrl	TMZ+O6BG
2	10	27	9	110	148	317394	293407	630694	Rep3	sgCtrl	TMZ+O6BG
2	10	27	10	177	154	650346	324183	577027	Rep3	sgCtrl	TMZ+O6BG
2	10	27	11	485	192	583963	298456	623621	Rep3	sgCtrl	TMZ+O6BG
2	10	27	12	384	193	157744	362314	482173	Rep3	sgCtrl	TMZ+O6BG
2	10	27	13	514	271	754022	379.11	463452	Rep3	sgCtrl	TMZ+O6BG
2	10	27	14	433	288	217172	403277	501726	Rep3	sgCtrl	TMZ+O6BG
2	10	27	15	638	292	213683	655.84	217997	Rep3	sgCtrl	TMZ+O6BG
2	10	27	16	358	338	128.24	438636	388567	Rep3	sgCtrl	TMZ+O6BG
2	10	27	17	363	440	328397	351698	547489	Rep3	sgCtrl	TMZ+O6BG
2	10	27	18	301	436	193058	455748	277489	Rep3	sgCtrl	TMZ+O6BG
2	10	27	19	295	452	194591	416.05	167658	Rep3	sgCtrl	TMZ+O6BG
2	10	27	20	29	27	476885	400466	456795	Rep3	sgCtrl	TMZ+O6BG
2	10	27	21	335	28	126474	386467	440154	Rep3	sgCtrl	TMZ+O6BG
2	10	27	22	88	41	647077	343249	506718	Rep3	sgCtrl	TMZ+O6BG
2	10	27	23	509	52	384.03	341135	445147	Rep3	sgCtrl	TMZ+O6BG
2	10	27	24	202	61	485401	373.66	441403	Rep3	sgCtrl	TMZ+O6BG
2	10	27	25	333	93	150402	473645	382743	Rep3	sgCtrl	TMZ+O6BG
2	10	27	26	249	168	167276	323176	584931	Rep3	sgCtrl	TMZ+O6BG
2	10	27	27	319	191	15616	459975	448475	Rep3	sgCtrl	TMZ+O6BG
2	10	27	28	272	223	152869	375555	546657	Rep3	sgCtrl	TMZ+O6BG
2	10	27	29	190	257	393384	326.21	552065	Rep3	sgCtrl	TMZ+O6BG
2	10	27	30	135	281	567117	336867	437242	Rep3	sgCtrl	TMZ+O6BG
2	10	27	31	256	305	300526	327778	553313	Rep3	sgCtrl	TMZ+O6BG
2	10	27	32	265	377	78685	334249	507134	Rep3	sgCtrl	TMZ+O6BG
2	10	27	33	160	388	354087	317423	485501	Rep3	sgCtrl	TMZ+O6BG
2	10	27	34	243	402	105638	392594	435162	Rep3	sgCtrl	TMZ+O6BG
2	10	27	35	98	411	605938	310029	671.88	Rep3	sgCtrl	TMZ+O6BG
2	10	27	36	248	449	487938	435.28	361.11	Rep3	sgCtrl	TMZ+O6BG
2	10	28	1	431	45	227078	428.48	461372	Rep3	sgCtrl	TMZ+O6BG
2	10	28	2	159	55	1425.11	367.48	293714	Rep3	sgCtrl	TMZ+O6BG
2	10	28	3	311	51	188457	474103	149353	Rep3	sgCtrl	TMZ+O6BG
2	10	28	4	307	70	180884	501125	175979	Rep3	sgCtrl	TMZ+O6BG
2	10	28	5	382	134	106918	322.96	310771	Rep3	sgCtrl	TMZ+O6BG
2	10	28	6	251	133	255732	385355	133544	Rep3	sgCtrl	TMZ+O6BG
2	10	28	7	276	141	976911	327029	300.37	Rep3	sgCtrl	TMZ+O6BG
2	10	28	8	234	160	190217	330071	210925	Rep3	sgCtrl	TMZ+O6BG
2	10	28	9	371	161	643082	259296	407705	Rep3	sgCtrl	TMZ+O6BG
2	10	28	10	462	166	139.11	340769	494238	Rep3	sgCtrl	TMZ+O6BG
2	10	28	11	295	196	243366	422565	511711	Rep3	sgCtrl	TMZ+O6BG
2	10	28	12	433	241	492843	213567	158506	Rep3	sgCtrl	TMZ+O6BG
2	10	28	13	461	241	551437	217853	209677	Rep3	sgCtrl	TMZ+O6BG
2	10	28	14	417	260	320385	221833	194.7	Rep3	sgCtrl	TMZ+O6BG
2	10	28	15	293	271	2339.46	578.14	169738	Rep3	sgCtrl	TMZ+O6BG
2	10	28	16	158	279	182558	316375	577443	Rep3	sgCtrl	TMZ+O6BG
2	10	28	17	535	350	474271	458652	631942	Rep3	sgCtrl	TMZ+O6BG
2	10	28	18	245	354	175748	330219	227982	Rep3	sgCtrl	TMZ+O6BG
2	10	28	19	33	366	318963	368569	335732	Rep3	sgCtrl	TMZ+O6BG
2	10	28	20	216	368	199792	322242	180139	Rep3	sgCtrl	TMZ+O6BG
2	10	28	21	129	397	163526	536933	129.8	Rep3	sgCtrl	TMZ+O6BG
2	10	28	22	245	395	157392	246244	173898	Rep3	sgCtrl	TMZ+O6BG
2	10	28	23	109	416	207518	333.38	432666	Rep3	sgCtrl	TMZ+O6BG
2	10	28	24	219	448	170903	654886	124391	Rep3	sgCtrl	TMZ+O6BG
2	10	28	25	155	472	928344	261.83	510047	Rep3	sgCtrl	TMZ+O6BG
2	10	28	26	243	476	666454	585768	163082	Rep3	sgCtrl	TMZ+O6BG
2	10	28	27	256	480	303147	391793	624038	Rep3	sgCtrl	TMZ+O6BG
2	10	28	28	238	34	147615	622899	285393	Rep3	sgCtrl	TMZ+O6BG
2	10	28	29	101	37	126716	559612	319507	Rep3	sgCtrl	TMZ+O6BG
2	10	28	30	250	61	142403	382688	407705	Rep3	sgCtrl	TMZ+O6BG
2	10	28	31	133	91	306401	614585	292466	Rep3	sgCtrl	TMZ+O6BG
2	10	28	32	76	128	190341	445827	361526	Rep3	sgCtrl	TMZ+O6BG
2	10	28	33	50	149	695813	369039	450139	Rep3	sgCtrl	TMZ+O6BG
2	10	28	34	307	144	202598	335811	180971	Rep3	sgCtrl	TMZ+O6BG
2	10	28	35	173	151	507961	410062	327828	Rep3	sgCtrl	TMZ+O6BG
2	10	28	36	92	195	135118	371732	410201	Rep3	sgCtrl	TMZ+O6BG
2	10	28	37	237	209	488508	412605	448891	Rep3	sgCtrl	TMZ+O6BG
2	10	28	38	115	214	443182	353.18	326.58	Rep3	sgCtrl	TMZ+O6BG
2	10	28	39	394	220	947237	401551	430586	Rep3	sgCtrl	TMZ+O6BG
2	10	28	40	56	254	543763	324545	497566	Rep3	sgCtrl	TMZ+O6BG
2	10	28	41	87	276	382853	291674	533.76	Rep3	sgCtrl	TMZ+O6BG
2	10	28	42	454	268	103916	236399	359446	Rep3	sgCtrl	TMZ+O6BG
2	10	28	43	330	269	131694	358247	495.07	Rep3	sgCtrl	TMZ+O6BG
2	10	28	44	299	297	332286	401146	465948	Rep3	sgCtrl	TMZ+O6BG
2	10	28	45	368	320	1131.95	292242	414777	Rep3	sgCtrl	TMZ+O6BG
2	10	28	46	196	340	120557	351802	426.01	Rep3	sgCtrl	TMZ+O6BG
2	10	28	47	457	350	953285	341191	490077	Rep3	sgCtrl	TMZ+O6BG
2	10	28	48	139	364	653572	314204	540416	Rep3	sgCtrl	TMZ+O6BG
2	10	28	49	425	373	496888	336.62	494654	Rep3	sgCtrl	TMZ+O6BG
2	10	28	50	392	409	178305	354702	485917	Rep3	sgCtrl	TMZ+O6BG
2	10	28	51	357	423	264899	379253	558722	Rep3	sgCtrl	TMZ+O6BG
2	10	28	52	76	456	625365	313434	542081	Rep3	sgCtrl	TMZ+O6BG
2	10	30	1	160	27	388747	350363	309523	Rep3	sgCtrl	TMZ+O6BG
2	10	30	2	205	197	112375	67575	33282	Rep3	sgCtrl	TMZ+O6BG
2	10	30	3	209	216	132966	166644	49091	Rep3	sgCtrl	TMZ+O6BG
2	10	30	4	109	266	505125	207962	477181	Rep3	sgCtrl	TMZ+O6BG
2	10	30	5	452	364	105533	369675	456795	Rep3	sgCtrl	TMZ+O6BG
2	10	30	6	212	371	28769	574114	356533	Rep3	sgCtrl	TMZ+O6BG
2	10	30	7	513	449	871323	331654	474685	Rep3	sgCtrl	TMZ+O6BG
2	10	30	8	167	65	381.11	294282	383575	Rep3	sgCtrl	TMZ+O6BG
2	10	30	9	238	179	42379	318152	644423	Rep3	sgCtrl	TMZ+O6BG
2	10	30	10	228	237	159688	251911	400632	Rep3	sgCtrl	TMZ+O6BG
2	10	30	11	96	322	458316	211801	458044	Rep3	sgCtrl	TMZ+O6BG
2	10	30	12	202	324	900504	312725	486749	Rep3	sgCtrl	TMZ+O6BG
2	10	30	13	354	326	1208.66	243554	453467	Rep3	sgCtrl	TMZ+O6BG
2	10	30	14	258	380	589606	306.36	517535	Rep3	sgCtrl	TMZ+O6BG
2	10	30	15	317	423	987009	253.57	401048	Rep3	sgCtrl	TMZ+O6BG
2	10	30	16	184	438	151016	310228	564962	Rep3	sgCtrl	TMZ+O6BG
2	10	30	17	33	440	116016	315586	464284	Rep3	sgCtrl	TMZ+O6BG
2	10	30	18	106	442	558155	312857	552481	Rep3	sgCtrl	TMZ+O6BG
2	10	29	1	454	92	201319	345386	255439	Rep3	sgCtrl	TMZ+O6BG
2	10	29	2	419	124	220824	591925	176811	Rep3	sgCtrl	TMZ+O6BG
2	10	29	3	407	117	215714	346571	436826	Rep3	sgCtrl	TMZ+O6BG
2	10	29	4	437	121	23679	453996	101094	Rep3	sgCtrl	TMZ+O6BG
2	10	29	5	433	134	228283	388818	411865	Rep3	sgCtrl	TMZ+O6BG
2	10	29	6	594	426	111.76	476742	333236	Rep3	sgCtrl	TMZ+O6BG
2	10	29	7	457	163	172045	249.76	384407	Rep3	sgCtrl	TMZ+O6BG
2	10	29	8	515	468	803476	526529	331572	Rep3	sgCtrl	TMZ+O6BG
2	2	1	1	195	47	1105.75	422.92	253775	Rep1	sgCtrl	DMSO
2	2	1	2	93	77	876192	455.95	323251	Rep1	sgCtrl	DMSO
2	2	1	3	153	90	17984	460995	181803	Rep1	sgCtrl	DMSO
2	2	1	4	90	100	781.55	409098	293714	Rep1	sgCtrl	DMSO
2	2	1	5	194	140	1191.24	685862	181387	Rep1	sgCtrl	DMSO
2	2	1	6	16	164	787955	327317	331572	Rep1	sgCtrl	DMSO
2	2	1	7	83	169	110558	393541	201356	Rep1	sgCtrl	DMSO
2	2	1	8	124	163	105858	468966	157673	Rep1	sgCtrl	DMSO
2	2	1	9	128	204	120294	475623	155593	Rep1	sgCtrl	DMSO
2	2	1	10	224	216	663583	561588	240462	Rep1	sgCtrl	DMSO
2	2	1	11	420	248	100289	276776	215917	Rep1	sgCtrl	DMSO
2	2	1	12	587	283	857004	557362	229646	Rep1	sgCtrl	DMSO
2	2	1	13	560	294	918967	461843	217165	Rep1	sgCtrl	DMSO
2	2	1	14	247	290	568256	501803	264592	Rep1	sgCtrl	DMSO
2	2	1	15	107	324	267.77	302647	292466	Rep1	sgCtrl	DMSO
2	2	1	16	96	348	154218	335362	220909	Rep1	sgCtrl	DMSO
2	2	1	17	132	366	981099	309354	257519	Rep1	sgCtrl	DMSO
2	2	1	18	247	379	103108	442.23	344053	Rep1	sgCtrl	DMSO
2	2	1	19	42	383	75493	356.94	206764	Rep1	sgCtrl	DMSO
2	2	1	20	412	379	957147	259837	271248	Rep1	sgCtrl	DMSO
2	2	1	21	456	387	149963	709688	223821	Rep1	sgCtrl	DMSO
2	2	1	22	147	405	252912	377596	346965	Rep1	sgCtrl	DMSO
2	2	1	23	457	403	158681	338451	378583	Rep1	sgCtrl	DMSO
2	2	1	24	58	414	917279	318991	226318	Rep1	sgCtrl	DMSO
2	2	1	25	475	423	286756	364.21	195948	Rep1	sgCtrl	DMSO
2	2	1	26	51	439	116456	430539	164.33	Rep1	sgCtrl	DMSO
2	2	1	27	171	444	13.93	526149	142697	Rep1	sgCtrl	DMSO
2	2	1	28	276	453	984459	457567	326.58	Rep1	sgCtrl	DMSO
2	2	1	29	381	449	870756	293285	379831	Rep1	sgCtrl	DMSO
2	2	1	30	479	457	328083	320656	214253	Rep1	sgCtrl	DMSO
2	2	1	31	71	463	1021.12	383.03	219245	Rep1	sgCtrl	DMSO
2	2	1	32	192	464	118667	329975	230894	Rep1	sgCtrl	DMSO
2	2	1	33	221	470	85342	320494	225.07	Rep1	sgCtrl	DMSO
2	2	1	34	617	475	161123	235193	311187	Rep1	sgCtrl	DMSO
2	2	1	35	144	65	190953	371537	230894	Rep1	sgCtrl	DMSO
2	2	1	36	566	160	738134	499539	261.68	Rep1	sgCtrl	DMSO
2	2	1	37	38	180	340788	326286	284977	Rep1	sgCtrl	DMSO
2	2	1	38	188	267	392077	438395	1010.94	Rep1	sgCtrl	DMSO
2	2	1	39	240	247	753568	470472	293714	Rep1	sgCtrl	DMSO
2	2	1	40	143	249	552703	518007	252111	Rep1	sgCtrl	DMSO
2	2	1	41	31	269	509275	502824	274.16	Rep1	sgCtrl	DMSO
2	2	1	42	51	302	307664	307994	292466	Rep1	sgCtrl	DMSO
2	2	1	43	368	328	87675	247826	332.82	Rep1	sgCtrl	DMSO
2	2	1	44	198	332	713006	449569	293298	Rep1	sgCtrl	DMSO
2	2	1	45	423	338	106908	247483	326996	Rep1	sgCtrl	DMSO
2	2	1	46	85	371	495157	436819	336.98	Rep1	sgCtrl	DMSO
2	2	1	47	188	409	111681	547419	425594	Rep1	sgCtrl	DMSO
2	2	1	48	355	414	702091	323759	218829	Rep1	sgCtrl	DMSO
2	2	1	49	433	453	824057	240941	319923	Rep1	sgCtrl	DMSO
2	2	2	1	334	164	51828	647713	653159	Rep1	sgCtrl	DMSO
2	2	2	2	98	171	936264	390879	378583	Rep1	sgCtrl	DMSO
2	2	2	3	54	290	626966	54427	370262	Rep1	sgCtrl	DMSO
2	2	3	1	420	109	137884	640799	121895	Rep1	sgCtrl	DMSO
2	2	3	2	408	117	125622	309422	769646	Rep1	sgCtrl	DMSO
2	2	3	3	452	123	173757	661239	291218	Rep1	sgCtrl	DMSO
2	2	3	4	469	130	15686	688933	143113	Rep1	sgCtrl	DMSO
2	2	3	5	414	144	114116	298026	352789	Rep1	sgCtrl	DMSO
2	2	3	6	466	170	125215	473383	173898	Rep1	sgCtrl	DMSO
2	2	3	7	424	179	14755	530291	188459	Rep1	sgCtrl	DMSO
2	2	3	8	462	202	132609	646542	124391	Rep1	sgCtrl	DMSO
2	2	3	9	486	363	151862	213112	174314	Rep1	sgCtrl	DMSO
2	2	3	10	422	464	100195	535.52	170.57	Rep1	sgCtrl	DMSO
2	2	3	11	559	465	231191	278379	331156	Rep1	sgCtrl	DMSO
2	2	4	1	519	125	690526	456036	252943	Rep1	sgCtrl	DMSO
2	2	4	2	568	132	1044.13	500741	277489	Rep1	sgCtrl	DMSO
2	2	4	3	484	163	448953	438159	241295	Rep1	sgCtrl	DMSO
2	2	4	4	518	172	2003.15	650833	231726	Rep1	sgCtrl	DMSO
2	2	4	5	554	174	106411	445159	246703	Rep1	sgCtrl	DMSO
2	2	4	6	486	199	318247	394232	256271	Rep1	sgCtrl	DMSO
2	2	4	7	531	221	203652	475.14	217581	Rep1	sgCtrl	DMSO
2	2	4	8	140	475	695474	456.22	299122	Rep1	sgCtrl	DMSO
2	2	6	1	488	226	170276	573512	902774	Rep1	sgCtrl	DMSO
2	2	6	2	489	266	427778	118139	599076	Rep1	sgCtrl	DMSO
2	2	8	1	236	177	237775	590255	166.41	Rep1	sgCtrl	DMSO
2	2	8	2	271	183	196698	444198	132296	Rep1	sgCtrl	DMSO
2	2	8	3	285	186	232548	416777	653159	Rep1	sgCtrl	DMSO
2	2	8	4	294	205	193462	493058	173066	Rep1	sgCtrl	DMSO
2	2	8	5	253	196	232884	603074	157257	Rep1	sgCtrl	DMSO
2	2	8	6	250	292	261339	435242	197612	Rep1	sgCtrl	DMSO
2	2	8	7	277	299	411183	486135	147689	Rep1	sgCtrl	DMSO
2	2	8	8	247	128	211791	676873	522527	Rep1	sgCtrl	DMSO
2	2	8	9	480	156	1595.04	492319	371926	Rep1	sgCtrl	DMSO
2	2	8	10	378	327	862989	398362	385655	Rep1	sgCtrl	DMSO
2	2	8	11	338	327	265375	460447	365686	Rep1	sgCtrl	DMSO
2	2	7	1	654	191	770939	394366	230478	Rep1	sgCtrl	DMSO
2	2	7	2	485	259	264632	408616	209261	Rep1	sgCtrl	DMSO
2	2	7	3	428	260	909471	446607	299538	Rep1	sgCtrl	DMSO
2	2	7	4	452	256	306808	422099	886133	Rep1	sgCtrl	DMSO
2	2	7	5	462	269	210299	677.74	139368	Rep1	sgCtrl	DMSO
2	2	7	6	439	271	787635	379118	112743	Rep1	sgCtrl	DMSO
2	2	7	7	353	270	147609	369026	161834	Rep1	sgCtrl	DMSO
2	2	7	8	489	280	123907	379772	222573	Rep1	sgCtrl	DMSO
2	2	7	9	321	285	151094	323141	273744	Rep1	sgCtrl	DMSO
2	2	7	10	358	288	142408	418449	215917	Rep1	sgCtrl	DMSO
2	2	7	11	139	320	271838	408327	369014	Rep1	sgCtrl	DMSO
2	2	7	12	519	310	772.49	280812	390647	Rep1	sgCtrl	DMSO
2	2	7	13	285	315	144644	340026	257103	Rep1	sgCtrl	DMSO
2	2	7	14	497	342	232201	278661	562.05	Rep1	sgCtrl	DMSO
2	2	7	15	376	344	139256	345038	240462	Rep1	sgCtrl	DMSO
2	2	7	16	361	370	130262	388.28	206764	Rep1	sgCtrl	DMSO
2	2	7	17	454	376	136998	319306	530848	Rep1	sgCtrl	DMSO
2	2	7	18	376	377	132851	294675	948537	Rep1	sgCtrl	DMSO
2	2	7	19	389	395	143208	306031	188043	Rep1	sgCtrl	DMSO
2	2	7	20	429	385	665289	202273	532512	Rep1	sgCtrl	DMSO
2	2	7	21	307	406	110441	309666	273744	Rep1	sgCtrl	DMSO
2	2	7	22	510	429	467403	251328	355285	Rep1	sgCtrl	DMSO
2	2	7	23	373	419	107344	343363	239.63	Rep1	sgCtrl	DMSO
2	2	7	24	423	471	550266	315.62	277073	Rep1	sgCtrl	DMSO
2	2	7	25	120	27	2617.28	431364	251695	Rep1	sgCtrl	DMSO
2	2	7	26	19	37	223424	616834	307442	Rep1	sgCtrl	DMSO
2	2	7	27	159	50	630962	343646	281233	Rep1	sgCtrl	DMSO
2	2	7	28	479	60	642345	410052	401.88	Rep1	sgCtrl	DMSO
2	2	7	29	53	53	1891.02	423764	331572	Rep1	sgCtrl	DMSO
2	2	7	30	35	81	549871	517201	338644	Rep1	sgCtrl	DMSO
2	2	7	31	120	89	1296.42	344357	671048	Rep1	sgCtrl	DMSO
2	2	7	32	63	146	244294	255405	373174	Rep1	sgCtrl	DMSO
2	2	7	33	458	226	1572.84	413759	276657	Rep1	sgCtrl	DMSO
2	2	7	34	320	252	898343	432212	413529	Rep1	sgCtrl	DMSO
2	2	7	35	19	260	138897	432904	354453	Rep1	sgCtrl	DMSO
2	2	7	36	59	317	107.1	439921	343637	Rep1	sgCtrl	DMSO
2	2	7	37	420	308	140311	381437	320755	Rep1	sgCtrl	DMSO
2	2	7	38	551	342	733554	308554	366518	Rep1	sgCtrl	DMSO
2	2	7	39	98	348	377891	443088	321171	Rep1	sgCtrl	DMSO
2	2	7	40	334	364	124136	311371	281649	Rep1	sgCtrl	DMSO
2	2	7	41	413	368	1385.21	306383	349045	Rep1	sgCtrl	DMSO
2	2	7	42	263	390	101005	264.73	314515	Rep1	sgCtrl	DMSO
2	2	7	43	349	432	103937	375397	222989	Rep1	sgCtrl	DMSO
2	2	7	44	396	453	127867	316947	456379	Rep1	sgCtrl	DMSO
2	2	5	1	79	87	1594.91	967262	187211	Rep1	sgCtrl	DMSO
2	2	5	2	267	144	47971	308264	229646	Rep1	sgCtrl	DMSO
2	2	5	3	350	151	149793	582541	120647	Rep1	sgCtrl	DMSO
2	2	5	4	314	183	477985	539115	609477	Rep1	sgCtrl	DMSO
2	2	5	5	392	184	759.35	1080.88	145193	Rep1	sgCtrl	DMSO
2	2	5	6	220	186	213657	498628	184299	Rep1	sgCtrl	DMSO
2	2	5	7	367	191	916588	755381	323251	Rep1	sgCtrl	DMSO
2	2	5	8	421	199	575427	897451	136456	Rep1	sgCtrl	DMSO
2	2	5	9	171	214	266391	443808	160586	Rep1	sgCtrl	DMSO
2	2	5	10	417	214	962186	1300.75	219661	Rep1	sgCtrl	DMSO
2	2	5	11	653	219	180482	1150.57	129384	Rep1	sgCtrl	DMSO
2	2	5	12	272	225	194243	470199	354869	Rep1	sgCtrl	DMSO
2	2	5	13	363	210	1205.81	833102	293298	Rep1	sgCtrl	DMSO
2	2	5	14	384	220	773328	414621	736364	Rep1	sgCtrl	DMSO
2	2	5	15	294	237	1047.18	399406	268752	Rep1	sgCtrl	DMSO
2	2	5	16	395	250	274547	974711	767982	Rep1	sgCtrl	DMSO
2	2	5	17	441	260	348645	393961	644839	Rep1	sgCtrl	DMSO
2	2	5	18	485	268	200196	756576	233.39	Rep1	sgCtrl	DMSO
2	2	5	19	653	264	111952	737478	104422	Rep1	sgCtrl	DMSO
2	2	5	20	91	285	677551	326015	224237	Rep1	sgCtrl	DMSO
2	2	5	21	358	283	92381	428648	873653	Rep1	sgCtrl	DMSO
2	2	5	22	467	297	515.56	601657	205932	Rep1	sgCtrl	DMSO
2	2	5	23	427	300	584294	704329	206348	Rep1	sgCtrl	DMSO
2	2	5	24	458	313	582798	933542	698922	Rep1	sgCtrl	DMSO
2	2	5	25	569	312	810448	398991	139368	Rep1	sgCtrl	DMSO
2	2	5	26	445	318	314319	771432	125224	Rep1	sgCtrl	DMSO
2	2	5	27	151	325	70492	408152	388983	Rep1	sgCtrl	DMSO
2	2	5	28	124	327	818328	354421	129384	Rep1	sgCtrl	DMSO
2	2	5	29	560	332	110404	435.43	319923	Rep1	sgCtrl	DMSO
2	2	5	30	649	343	1588.14	556568	156841	Rep1	sgCtrl	DMSO
2	2	5	31	531	371	170827	403879	165578	Rep1	sgCtrl	DMSO
2	2	5	32	383	382	737054	435629	454715	Rep1	sgCtrl	DMSO
2	2	5	33	160	383	178177	255456	329076	Rep1	sgCtrl	DMSO
2	2	5	34	462	382	661905	399086	436826	Rep1	sgCtrl	DMSO
2	2	5	35	59	398	611625	252168	297042	Rep1	sgCtrl	DMSO
2	2	5	36	21	395	330018	399.16	260016	Rep1	sgCtrl	DMSO
2	2	5	37	534	415	562835	307146	217165	Rep1	sgCtrl	DMSO
2	2	5	38	585	433	193302	263344	349045	Rep1	sgCtrl	DMSO
2	2	5	39	636	439	122421	366543	183883	Rep1	sgCtrl	DMSO
2	2	5	40	583	460	208217	300754	390231	Rep1	sgCtrl	DMSO
2	2	5	41	57	27	454768	477446	348629	Rep1	sgCtrl	DMSO
2	2	5	42	296	123	358172	266578	300.37	Rep1	sgCtrl	DMSO
2	2	5	43	222	138	669648	305.88	790864	Rep1	sgCtrl	DMSO
2	2	5	44	235	169	199174	473303	318675	Rep1	sgCtrl	DMSO
2	2	5	45	219	216	455873	394169	300786	Rep1	sgCtrl	DMSO
2	2	5	46	450	224	131065	931506	551233	Rep1	sgCtrl	DMSO
2	2	5	47	126	234	550206	272432	303282	Rep1	sgCtrl	DMSO
2	2	5	48	164	259	100112	460609	371094	Rep1	sgCtrl	DMSO
2	2	5	49	342	263	873806	476324	322419	Rep1	sgCtrl	DMSO
2	2	5	50	234	275	343392	367173	341557	Rep1	sgCtrl	DMSO
2	2	5	51	299	277	106476	392379	232558	Rep1	sgCtrl	DMSO
2	2	5	52	262	293	211385	417948	370262	Rep1	sgCtrl	DMSO
2	2	5	53	520	316	223757	697259	646087	Rep1	sgCtrl	DMSO
2	2	5	54	490	298	1007.14	918468	183883	Rep1	sgCtrl	DMSO
2	2	5	55	227	304	235222	314892	634854	Rep1	sgCtrl	DMSO
2	2	5	56	606	305	821362	484452	268752	Rep1	sgCtrl	DMSO
2	2	5	57	102	325	104171	495038	539584	Rep1	sgCtrl	DMSO
2	2	5	58	474	324	557897	1180.69	397.72	Rep1	sgCtrl	DMSO
2	2	5	59	339	345	643443	430724	355285	Rep1	sgCtrl	DMSO
2	2	5	60	385	348	951839	387446	382327	Rep1	sgCtrl	DMSO
2	2	5	61	257	363	478117	256691	313683	Rep1	sgCtrl	DMSO
2	2	5	62	202	367	455259	260551	280817	Rep1	sgCtrl	DMSO
2	2	5	63	118	397	143091	313863	557.89	Rep1	sgCtrl	DMSO
2	2	5	64	298	371	584076	457092	326.58	Rep1	sgCtrl	DMSO
2	2	5	65	327	394	293119	321545	278737	Rep1	sgCtrl	DMSO
2	2	5	66	94	403	479136	270638	279153	Rep1	sgCtrl	DMSO
2	2	5	67	569	406	780474	308861	227982	Rep1	sgCtrl	DMSO
2	2	5	68	494	419	449165	304498	498398	Rep1	sgCtrl	DMSO
2	2	5	69	216	435	536609	347683	457628	Rep1	sgCtrl	DMSO
2	2	5	70	420	431	473232	327641	464.7	Rep1	sgCtrl	DMSO
2	2	5	71	54	437	590709	283602	264176	Rep1	sgCtrl	DMSO
2	2	5	72	375	445	152331	353882	660232	Rep1	sgCtrl	DMSO
2	2	5	73	281	448	519561	320907	227566	Rep1	sgCtrl	DMSO
2	2	5	74	87	457	237812	313735	314099	Rep1	sgCtrl	DMSO
2	2	10	1	195	17	402906	697181	133128	Rep1	sgCtrl	DMSO
2	2	10	2	178	40	1838.4	459487	213421	Rep1	sgCtrl	DMSO
2	2	10	3	219	101	195946	233595	138536	Rep1	sgCtrl	DMSO
2	2	10	4	589	338	833729	350867	455131	Rep1	sgCtrl	DMSO
2	2	10	5	523	367	946275	431489	368598	Rep1	sgCtrl	DMSO
2	2	10	6	631	373	871835	319.61	483005	Rep1	sgCtrl	DMSO
2	2	10	7	503	407	100204	385799	223821	Rep1	sgCtrl	DMSO
2	2	10	8	554	419	977643	320137	240046	Rep1	sgCtrl	DMSO
2	2	10	9	482	431	997846	432314	135208	Rep1	sgCtrl	DMSO
2	2	10	10	588	447	969815	309521	246703	Rep1	sgCtrl	DMSO
2	2	10	11	545	448	897447	396666	195532	Rep1	sgCtrl	DMSO
2	2	10	12	497	450	916839	462922	160586	Rep1	sgCtrl	DMSO
2	2	10	13	366	473	505856	343313	239214	Rep1	sgCtrl	DMSO
2	2	10	14	415	477	456505	375201	247951	Rep1	sgCtrl	DMSO
2	2	10	15	506	468	988525	816996	101.51	Rep1	sgCtrl	DMSO
2	2	10	16	518	478	936655	842786	116903	Rep1	sgCtrl	DMSO
2	2	10	17	33	62	954082	361059	280401	Rep1	sgCtrl	DMSO
2	2	10	18	57	101	1693.08	641863	200.94	Rep1	sgCtrl	DMSO
2	2	10	19	446	366	967937	310597	312019	Rep1	sgCtrl	DMSO
2	2	10	20	566	401	943855	490923	345301	Rep1	sgCtrl	DMSO
2	2	10	21	444	413	390095	352559	265.84	Rep1	sgCtrl	DMSO
2	2	10	22	628	440	310366	255413	345717	Rep1	sgCtrl	DMSO
2	2	9	1	267	26	335543	522247	291218	Rep1	sgCtrl	DMSO
2	2	9	2	250	17	33838	348287	898614	Rep1	sgCtrl	DMSO
2	2	9	3	387	46	866.45	466102	270	Rep1	sgCtrl	DMSO
2	2	9	4	290	50	151336	362819	236718	Rep1	sgCtrl	DMSO
2	2	9	5	363	85	164598	443176	222573	Rep1	sgCtrl	DMSO
2	2	9	6	89	108	173109	533767	191372	Rep1	sgCtrl	DMSO
2	2	9	7	78	119	182284	582066	163914	Rep1	sgCtrl	DMSO
2	2	9	8	102	141	146739	522921	173482	Rep1	sgCtrl	DMSO
2	2	9	9	29	268	100394	253602	274577	Rep1	sgCtrl	DMSO
2	2	9	10	179	439	313518	547663	266672	Rep1	sgCtrl	DMSO
2	2	9	11	168	465	188226	661928	232142	Rep1	sgCtrl	DMSO
2	2	9	12	325	30	169759	385647	241711	Rep1	sgCtrl	DMSO
2	2	9	13	202	25	109308	309749	292.05	Rep1	sgCtrl	DMSO
2	2	9	14	334	75	159581	456453	416857	Rep1	sgCtrl	DMSO
2	2	9	15	275	93	119322	393881	220909	Rep1	sgCtrl	DMSO
2	2	11	1	40	42	511189	422476	250863	Rep1	sgCtrl	DMSO
2	2	11	2	70	59	687385	374112	263344	Rep1	sgCtrl	DMSO
2	2	11	3	55	138	574807	405329	228814	Rep1	sgCtrl	DMSO
2	2	11	4	152	144	205288	492523	376087	Rep1	sgCtrl	DMSO
2	2	11	5	201	165	175797	407604	208845	Rep1	sgCtrl	DMSO
2	2	11	6	190	194	229041	345798	242959	Rep1	sgCtrl	DMSO
2	2	11	7	15	204	349636	400282	222573	Rep1	sgCtrl	DMSO
2	2	11	8	209	235	725332	650298	256687	Rep1	sgCtrl	DMSO
2	2	11	9	84	236	175996	416415	221325	Rep1	sgCtrl	DMSO
2	2	11	10	140	246	151961	375002	214253	Rep1	sgCtrl	DMSO
2	2	11	11	99	242	175551	378656	215085	Rep1	sgCtrl	DMSO
2	2	11	12	288	257	555.02	530482	206348	Rep1	sgCtrl	DMSO
2	2	11	13	112	260	145573	348061	232142	Rep1	sgCtrl	DMSO
2	2	11	14	198	253	166712	372.77	213837	Rep1	sgCtrl	DMSO
2	2	11	15	51	269	142811	382.92	233806	Rep1	sgCtrl	DMSO
2	2	11	16	239	277	126448	387.6	208013	Rep1	sgCtrl	DMSO
2	2	11	17	323	316	168458	471.48	167242	Rep1	sgCtrl	DMSO
2	2	11	18	338	321	15.2	561443	135208	Rep1	sgCtrl	DMSO
2	2	11	19	82	328	584474	366187	215917	Rep1	sgCtrl	DMSO
2	2	11	20	191	332	18386	436398	178891	Rep1	sgCtrl	DMSO
2	2	11	21	25	339	765426	424501	210925	Rep1	sgCtrl	DMSO
2	2	11	22	170	353	154674	430153	178891	Rep1	sgCtrl	DMSO
2	2	11	23	69	366	567133	356232	215085	Rep1	sgCtrl	DMSO
2	2	11	24	135	373	138297	734627	114823	Rep1	sgCtrl	DMSO
2	2	11	25	111	376	137927	500563	148521	Rep1	sgCtrl	DMSO
2	2	11	26	36	397	514935	319.58	261.68	Rep1	sgCtrl	DMSO
2	2	11	27	121	393	150495	614322	117735	Rep1	sgCtrl	DMSO
2	2	11	28	25	77	1338.6	342457	314099	Rep1	sgCtrl	DMSO
2	2	11	29	107	80	1122.6	432813	255439	Rep1	sgCtrl	DMSO
2	2	11	30	150	105	1322.51	521863	252111	Rep1	sgCtrl	DMSO
2	2	11	31	16	112	803438	338455	291634	Rep1	sgCtrl	DMSO
2	2	11	32	104	162	143418	592891	296626	Rep1	sgCtrl	DMSO
2	2	11	33	73	179	201029	541415	331572	Rep1	sgCtrl	DMSO
2	2	11	34	141	180	228523	578959	321171	Rep1	sgCtrl	DMSO
2	2	11	35	36	195	645655	356003	271248	Rep1	sgCtrl	DMSO
2	2	11	36	163	203	1277.63	528822	241295	Rep1	sgCtrl	DMSO
2	2	11	37	236	210	284584	621668	260848	Rep1	sgCtrl	DMSO
2	2	11	38	263	260	625668	480728	323251	Rep1	sgCtrl	DMSO
2	2	11	39	120	289	170276	574028	286641	Rep1	sgCtrl	DMSO
2	2	11	40	162	316	232706	376928	219661	Rep1	sgCtrl	DMSO
2	2	11	41	221	316	299988	493445	269168	Rep1	sgCtrl	DMSO
2	2	11	42	62	321	263424	387776	200.94	Rep1	sgCtrl	DMSO
2	2	11	43	115	328	133175	369264	218829	Rep1	sgCtrl	DMSO
2	2	11	44	229	354	532429	553015	243375	Rep1	sgCtrl	DMSO
2	2	11	45	253	366	110889	594991	280401	Rep1	sgCtrl	DMSO
2	2	11	46	158	409	143147	515267	305362	Rep1	sgCtrl	DMSO
2	2	11	47	70	442	155261	445343	350293	Rep1	sgCtrl	DMSO
2	2	11	48	145	473	14642	405795	404376	Rep1	sgCtrl	DMSO
2	2	12	1	345	13	241829	663177	204684	Rep1	sgCtrl	DMSO
2	2	12	2	480	21	166952	457.04	174731	Rep1	sgCtrl	DMSO
2	2	12	3	337	49	185344	497396	344885	Rep1	sgCtrl	DMSO
2	2	12	4	467	53	224204	801686	211757	Rep1	sgCtrl	DMSO
2	2	12	5	105	73	203109	501218	179307	Rep1	sgCtrl	DMSO
2	2	12	6	393	83	249245	725294	352789	Rep1	sgCtrl	DMSO
2	2	12	7	304	78	169247	528285	154761	Rep1	sgCtrl	DMSO
2	2	12	8	106	93	197856	428349	219245	Rep1	sgCtrl	DMSO
2	2	12	9	222	101	128814	381.04	220909	Rep1	sgCtrl	DMSO
2	2	12	10	410	115	234965	671556	118151	Rep1	sgCtrl	DMSO
2	2	12	11	583	105	23649	615384	125.64	Rep1	sgCtrl	DMSO
2	2	12	12	614	109	204989	459452	193452	Rep1	sgCtrl	DMSO
2	2	12	13	630	114	162682	294182	274577	Rep1	sgCtrl	DMSO
2	2	12	14	243	116	145519	428933	192204	Rep1	sgCtrl	DMSO
2	2	12	15	591	128	287158	659579	115655	Rep1	sgCtrl	DMSO
2	2	12	16	119	168	145455	534193	187627	Rep1	sgCtrl	DMSO
2	2	12	17	99	173	129595	423773	133544	Rep1	sgCtrl	DMSO
2	2	12	18	300	175	1431.75	438689	236718	Rep1	sgCtrl	DMSO
2	2	12	19	447	175	183064	595614	272912	Rep1	sgCtrl	DMSO
2	2	12	20	619	194	191076	482292	146857	Rep1	sgCtrl	DMSO
2	2	12	21	244	208	705966	317886	305778	Rep1	sgCtrl	DMSO
2	2	12	22	573	226	175737	609347	256687	Rep1	sgCtrl	DMSO
2	2	12	23	373	228	155968	361654	234222	Rep1	sgCtrl	DMSO
2	2	12	24	52	236	227383	266438	151017	Rep1	sgCtrl	DMSO
2	2	12	25	636	243	197317	484567	283729	Rep1	sgCtrl	DMSO
2	2	12	26	292	255	147265	448593	349877	Rep1	sgCtrl	DMSO
2	2	12	27	651	272	519942	556657	223405	Rep1	sgCtrl	DMSO
2	2	12	28	377	300	149774	491	294962	Rep1	sgCtrl	DMSO
2	2	12	29	637	338	1419.38	589392	204684	Rep1	sgCtrl	DMSO
2	2	12	30	275	40	1664.08	471883	266672	Rep1	sgCtrl	DMSO
2	2	12	31	233	53	100777	372786	227.15	Rep1	sgCtrl	DMSO
2	2	12	32	147	61	899168	438299	309939	Rep1	sgCtrl	DMSO
2	2	12	33	285	96	184394	674039	377751	Rep1	sgCtrl	DMSO
2	2	12	34	69	98	128298	472896	371.51	Rep1	sgCtrl	DMSO
2	2	12	35	180	138	117589	378288	455547	Rep1	sgCtrl	DMSO
2	2	12	36	316	200	204745	486928	302034	Rep1	sgCtrl	DMSO
2	2	12	37	393	210	1149.38	614324	238798	Rep1	sgCtrl	DMSO
2	2	12	38	203	230	704857	377003	322419	Rep1	sgCtrl	DMSO
2	2	12	39	243	252	708288	391842	516703	Rep1	sgCtrl	DMSO
2	2	12	40	304	306	143523	591633	490077	Rep1	sgCtrl	DMSO
2	2	13	1	483	126	459058	316755	229646	Rep1	sgCtrl	DMSO
2	2	13	2	568	171	160.28	287329	339.06	Rep1	sgCtrl	DMSO
2	2	13	3	376	174	360092	350859	244207	Rep1	sgCtrl	DMSO
2	2	13	4	250	182	709859	332433	236302	Rep1	sgCtrl	DMSO
2	2	13	5	530	203	524584	325.73	225.07	Rep1	sgCtrl	DMSO
2	2	13	6	278	208	625255	374945	204268	Rep1	sgCtrl	DMSO
2	2	13	7	250	228	662278	311555	116903	Rep1	sgCtrl	DMSO
2	2	13	8	232	231	680195	314.13	128136	Rep1	sgCtrl	DMSO
2	2	13	9	397	260	103244	391649	201356	Rep1	sgCtrl	DMSO
2	2	13	10	602	303	444231	271155	259.6	Rep1	sgCtrl	DMSO
2	2	13	11	480	305	575771	432266	315763	Rep1	sgCtrl	DMSO
2	2	13	12	176	312	650088	328041	235054	Rep1	sgCtrl	DMSO
2	2	13	13	587	319	420667	291715	249615	Rep1	sgCtrl	DMSO
2	2	13	14	421	336	661192	486.43	314099	Rep1	sgCtrl	DMSO
2	2	13	15	311	315	57329	411317	610725	Rep1	sgCtrl	DMSO
2	2	13	16	55	360	364535	368204	303282	Rep1	sgCtrl	DMSO
2	2	13	17	137	365	583422	313535	233.39	Rep1	sgCtrl	DMSO
2	2	13	18	212	364	734483	329778	217165	Rep1	sgCtrl	DMSO
2	2	13	19	254	392	712162	304223	246287	Rep1	sgCtrl	DMSO
2	2	13	20	480	439	186622	276424	307026	Rep1	sgCtrl	DMSO
2	2	13	21	317	464	165693	277.9	291634	Rep1	sgCtrl	DMSO
2	2	13	22	615	55	171678	291353	326.58	Rep1	sgCtrl	DMSO
2	2	13	23	283	163	602297	338375	235.47	Rep1	sgCtrl	DMSO
2	2	13	24	199	205	827282	419344	423929	Rep1	sgCtrl	DMSO
2	2	13	25	129	212	640264	341801	284145	Rep1	sgCtrl	DMSO
2	2	13	26	580	252	173562	393431	296.21	Rep1	sgCtrl	DMSO
2	2	13	27	144	263	89812	366.19	486749	Rep1	sgCtrl	DMSO
2	2	13	28	223	260	59454	272751	289553	Rep1	sgCtrl	DMSO
2	2	13	29	364	272	266378	403341	511711	Rep1	sgCtrl	DMSO
2	2	13	30	289	294	266149	417324	795024	Rep1	sgCtrl	DMSO
2	2	13	31	215	286	697785	341.98	244207	Rep1	sgCtrl	DMSO
2	2	13	32	161	294	732543	307822	526688	Rep1	sgCtrl	DMSO
2	2	13	33	552	308	439169	425.37	330324	Rep1	sgCtrl	DMSO
2	2	13	34	230	302	772531	350373	231726	Rep1	sgCtrl	DMSO
2	2	13	35	368	329	845603	311964	510879	Rep1	sgCtrl	DMSO
2	2	13	36	416	309	673028	483575	326996	Rep1	sgCtrl	DMSO
2	2	13	37	40	312	408343	395835	305778	Rep1	sgCtrl	DMSO
2	2	13	38	262	361	775085	341258	467196	Rep1	sgCtrl	DMSO
2	2	13	39	398	375	893146	337651	399384	Rep1	sgCtrl	DMSO
2	2	13	40	564	378	146938	361527	423929	Rep1	sgCtrl	DMSO
2	2	13	41	497	392	211584	249698	410617	Rep1	sgCtrl	DMSO
2	2	13	42	301	409	632587	344.37	464.7	Rep1	sgCtrl	DMSO
2	2	13	43	184	414	338309	422.76	312019	Rep1	sgCtrl	DMSO
2	2	13	44	541	430	103031	333.65	307026	Rep1	sgCtrl	DMSO
2	2	13	45	638	436	925201	379748	414361	Rep1	sgCtrl	DMSO
2	2	13	46	567	438	797529	490832	319923	Rep1	sgCtrl	DMSO
2	2	13	47	420	447	551067	324288	487165	Rep1	sgCtrl	DMSO
2	2	13	48	163	442	972915	440784	523775	Rep1	sgCtrl	DMSO
2	2	13	49	605	446	716194	441013	351957	Rep1	sgCtrl	DMSO
2	2	13	50	349	453	113822	285556	292.05	Rep1	sgCtrl	DMSO
2	2	14	1	514	21	139162	254664	310771	Rep1	sgCtrl	DMSO
2	2	14	2	33	60	12153	475631	345301	Rep1	sgCtrl	DMSO
2	2	14	3	499	105	174408	277637	284561	Rep1	sgCtrl	DMSO
2	2	14	4	649	127	168.63	273515	326996	Rep1	sgCtrl	DMSO
2	2	14	5	651	153	129.18	237446	344053	Rep1	sgCtrl	DMSO
2	2	14	6	311	160	249765	380844	220909	Rep1	sgCtrl	DMSO
2	2	14	7	419	166	67225	303.71	262512	Rep1	sgCtrl	DMSO
2	2	14	8	308	303	476.83	346566	301202	Rep1	sgCtrl	DMSO
2	2	14	9	24	333	232989	397734	196.78	Rep1	sgCtrl	DMSO
2	2	14	10	54	369	704472	353833	204684	Rep1	sgCtrl	DMSO
2	2	14	11	94	97	117594	516.29	319923	Rep1	sgCtrl	DMSO
2	2	14	12	227	108	252838	394875	199692	Rep1	sgCtrl	DMSO
2	2	14	13	295	184	265261	313066	284145	Rep1	sgCtrl	DMSO
2	2	14	14	252	276	211639	461293	586179	Rep1	sgCtrl	DMSO
2	2	14	15	630	297	739893	358986	388983	Rep1	sgCtrl	DMSO
2	2	14	16	362	318	557048	430785	569954	Rep1	sgCtrl	DMSO
2	2	14	17	259	324	184225	345334	426426	Rep1	sgCtrl	DMSO
2	2	14	18	286	346	428779	294324	340308	Rep1	sgCtrl	DMSO
2	2	14	19	629	356	757312	320922	421017	Rep1	sgCtrl	DMSO
2	2	14	20	165	350	696021	309806	240462	Rep1	sgCtrl	DMSO
2	2	14	21	345	361	285496	439972	311187	Rep1	sgCtrl	DMSO
2	2	15	1	70	177	1167.4	384.42	354869	Rep1	sgCtrl	DMSO
2	2	15	2	630	197	466284	260953	289969	Rep1	sgCtrl	DMSO
2	2	15	3	639	239	509812	350438	398552	Rep1	sgCtrl	DMSO
2	2	15	4	611	247	503364	375047	222573	Rep1	sgCtrl	DMSO
2	2	15	5	135	258	168853	492816	192204	Rep1	sgCtrl	DMSO
2	2	15	6	60	282	1208.81	402686	298.29	Rep1	sgCtrl	DMSO
2	2	15	7	118	303	148629	532086	339892	Rep1	sgCtrl	DMSO
2	2	15	8	39	428	934618	267991	615301	Rep1	sgCtrl	DMSO
2	2	15	9	641	433	738532	226183	453467	Rep1	sgCtrl	DMSO
2	2	15	10	25	444	972131	166598	507551	Rep1	sgCtrl	DMSO
2	2	15	11	644	33	241549	295039	298706	Rep1	sgCtrl	DMSO
2	2	15	12	81	329	117407	467728	334484	Rep1	sgCtrl	DMSO
2	2	15	13	42	332	89734	334152	234638	Rep1	sgCtrl	DMSO
2	2	15	14	25	360	723137	349186	212173	Rep1	sgCtrl	DMSO
2	2	15	15	146	385	160346	596704	312435	Rep1	sgCtrl	DMSO
2	2	15	16	253	401	114249	485071	384823	Rep1	sgCtrl	DMSO
2	2	16	1	413	51	559812	618478	154761	Rep1	sgCtrl	DMSO
2	2	16	2	567	51	361531	890567	173898	Rep1	sgCtrl	DMSO
2	2	16	3	477	59	796979	574716	216749	Rep1	sgCtrl	DMSO
2	2	16	4	657	55	789425	484336	180971	Rep1	sgCtrl	DMSO
2	2	16	5	388	65	187699	655835	146441	Rep1	sgCtrl	DMSO
2	2	16	6	328	160	174969	344786	132296	Rep1	sgCtrl	DMSO
2	2	16	7	494	180	721124	551534	257936	Rep1	sgCtrl	DMSO
2	2	16	8	300	182	219429	336186	255023	Rep1	sgCtrl	DMSO
2	2	16	9	393	188	1143.26	369161	329076	Rep1	sgCtrl	DMSO
2	2	16	10	439	178	837555	354718	137288	Rep1	sgCtrl	DMSO
2	2	16	11	427	189	651.63	274.63	382743	Rep1	sgCtrl	DMSO
2	2	16	12	442	204	999307	378184	144777	Rep1	sgCtrl	DMSO
2	2	16	13	281	232	1630.26	378284	644839	Rep1	sgCtrl	DMSO
2	2	16	14	371	226	158482	357644	246703	Rep1	sgCtrl	DMSO
2	2	16	15	321	234	194011	377537	227.15	Rep1	sgCtrl	DMSO
2	2	16	16	441	258	381283	385.68	393.56	Rep1	sgCtrl	DMSO
2	2	16	17	425	278	1075.94	316195	196.78	Rep1	sgCtrl	DMSO
2	2	16	18	407	286	1233.43	317685	170154	Rep1	sgCtrl	DMSO
2	2	16	19	322	322	157664	300.74	279569	Rep1	sgCtrl	DMSO
2	2	16	20	404	308	1004.48	369046	326164	Rep1	sgCtrl	DMSO
2	2	16	21	351	318	136241	292001	289969	Rep1	sgCtrl	DMSO
2	2	16	22	324	393	115533	335269	222573	Rep1	sgCtrl	DMSO
2	2	16	23	237	446	735467	409818	293298	Rep1	sgCtrl	DMSO
2	2	16	24	320	470	487.24	280566	304946	Rep1	sgCtrl	DMSO
2	2	16	25	357	147	1060.27	380146	373174	Rep1	sgCtrl	DMSO
2	2	16	26	459	153	1072.99	515096	242543	Rep1	sgCtrl	DMSO
2	2	16	27	514	160	757841	609987	222157	Rep1	sgCtrl	DMSO
2	2	16	28	415	212	171124	383753	222157	Rep1	sgCtrl	DMSO
2	2	16	29	340	218	1223.63	342787	277489	Rep1	sgCtrl	DMSO
2	2	16	30	483	246	536334	441112	324083	Rep1	sgCtrl	DMSO
2	2	16	31	169	268	1108.84	419668	309107	Rep1	sgCtrl	DMSO
2	2	16	32	360	291	143862	284549	314515	Rep1	sgCtrl	DMSO
2	2	16	33	351	373	113347	369034	207596	Rep1	sgCtrl	DMSO
2	2	17	1	147	50	99157	439975	394808	Rep1	sgCtrl	DMSO
2	2	17	2	22	51	133042	372796	190123	Rep1	sgCtrl	DMSO
2	2	17	3	25	99	922024	339177	209677	Rep1	sgCtrl	DMSO
2	2	17	4	119	120	923892	452754	168906	Rep1	sgCtrl	DMSO
2	2	17	5	79	124	103618	356554	267.92	Rep1	sgCtrl	DMSO
2	2	17	6	146	126	891935	500782	154761	Rep1	sgCtrl	DMSO
2	2	17	7	236	144	109197	418462	191788	Rep1	sgCtrl	DMSO
2	2	17	8	234	169	110537	432076	185963	Rep1	sgCtrl	DMSO
2	2	17	9	183	231	121452	488622	361.11	Rep1	sgCtrl	DMSO
2	2	17	10	77	281	136811	454311	163082	Rep1	sgCtrl	DMSO
2	2	17	11	106	293	14706	452389	271664	Rep1	sgCtrl	DMSO
2	2	17	12	117	284	11	346948	794608	Rep1	sgCtrl	DMSO
2	2	17	13	83	312	132764	510541	146025	Rep1	sgCtrl	DMSO
2	2	17	14	117	321	127545	451685	162666	Rep1	sgCtrl	DMSO
2	2	17	15	82	343	119489	388009	187211	Rep1	sgCtrl	DMSO
2	2	17	16	48	450	363663	311983	265424	Rep1	sgCtrl	DMSO
2	2	17	17	352	84	594531	521147	372758	Rep1	sgCtrl	DMSO
2	2	17	18	55	109	102392	355113	240046	Rep1	sgCtrl	DMSO
2	2	17	19	60	406	464707	442.02	432666	Rep1	sgCtrl	DMSO
2	2	17	20	578	432	904849	286179	634854	Rep1	sgCtrl	DMSO
2	2	17	21	121	439	483282	345436	296626	Rep1	sgCtrl	DMSO
2	2	17	22	634	454	444027	247759	713899	Rep1	sgCtrl	DMSO
2	2	17	23	112	469	924942	382748	300.37	Rep1	sgCtrl	DMSO
2	2	17	24	166	468	760224	361.03	288305	Rep1	sgCtrl	DMSO
2	2	18	1	197	31	1026.71	337932	616965	Rep1	sgCtrl	DMSO
2	2	18	2	286	36	585615	427.13	335316	Rep1	sgCtrl	DMSO
2	2	18	3	238	84	848361	434358	292882	Rep1	sgCtrl	DMSO
2	2	19	1	115	87	114922	371615	234638	Rep1	sgCtrl	DMSO
2	2	19	2	136	79	630863	357534	257936	Rep1	sgCtrl	DMSO
2	2	19	3	90	149	151601	361438	233806	Rep1	sgCtrl	DMSO
2	2	19	4	135	173	472155	344713	301202	Rep1	sgCtrl	DMSO
2	2	19	5	270	343	387922	590656	266256	Rep1	sgCtrl	DMSO
2	2	19	6	314	432	12.15	628341	915255	Rep1	sgCtrl	DMSO
2	2	19	7	291	451	183755	576451	230478	Rep1	sgCtrl	DMSO
2	2	19	8	316	449	147674	540.53	894454	Rep1	sgCtrl	DMSO
2	2	19	9	328	448	112831	624349	690602	Rep1	sgCtrl	DMSO
2	2	19	10	199	464	13	344587	247535	Rep1	sgCtrl	DMSO
2	2	19	11	148	453	178506	526413	272912	Rep1	sgCtrl	DMSO
2	2	19	12	276	475	16	862492	196364	Rep1	sgCtrl	DMSO
2	2	19	13	303	474	494727	452.58	138536	Rep1	sgCtrl	DMSO
2	2	19	14	292	484	537427	418518	682281	Rep1	sgCtrl	DMSO
2	2	19	15	70	112	119333	356265	237134	Rep1	sgCtrl	DMSO
2	2	19	16	104	122	1382.63	385535	287889	Rep1	sgCtrl	DMSO
2	2	19	17	159	121	342353	324826	289969	Rep1	sgCtrl	DMSO
2	2	19	18	138	136	229599	391721	227982	Rep1	sgCtrl	DMSO
2	2	19	19	445	283	110596	290695	565378	Rep1	sgCtrl	DMSO
2	2	19	20	26	338	97449	540997	285393	Rep1	sgCtrl	DMSO
2	2	19	21	138	370	260046	546.43	453051	Rep1	sgCtrl	DMSO
2	2	19	22	246	455	1013.87	377264	265.84	Rep1	sgCtrl	DMSO
2	2	20	1	438	65	563925	333816	309107	Rep1	sgCtrl	DMSO
2	2	20	2	441	100	706.12	368888	563714	Rep1	sgCtrl	DMSO
2	2	20	3	461	171	1037.87	387982	225486	Rep1	sgCtrl	DMSO
2	2	20	4	551	201	172225	488753	155177	Rep1	sgCtrl	DMSO
2	2	20	5	521	238	156087	496.13	153097	Rep1	sgCtrl	DMSO
2	2	20	6	555	240	187051	525115	148105	Rep1	sgCtrl	DMSO
2	2	20	7	528	339	221147	563565	246703	Rep1	sgCtrl	DMSO
2	2	20	8	602	345	160391	457388	159754	Rep1	sgCtrl	DMSO
2	2	20	9	637	353	213697	475.72	148521	Rep1	sgCtrl	DMSO
2	2	20	10	527	374	175779	576179	128136	Rep1	sgCtrl	DMSO
2	2	20	11	494	386	1047.82	434134	195948	Rep1	sgCtrl	DMSO
2	2	20	12	603	439	223232	649319	109415	Rep1	sgCtrl	DMSO
2	2	20	13	615	447	272158	586572	121479	Rep1	sgCtrl	DMSO
2	2	20	14	502	473	815353	332146	255855	Rep1	sgCtrl	DMSO
2	2	20	15	448	474	476988	540.12	241711	Rep1	sgCtrl	DMSO
2	2	20	16	232	149	898674	484.72	316179	Rep1	sgCtrl	DMSO
2	2	20	17	593	194	628819	514.94	412697	Rep1	sgCtrl	DMSO
2	2	20	18	354	471	736649	528243	261.68	Rep1	sgCtrl	DMSO
2	2	21	1	68	23	447534	433636	268752	Rep1	sgCtrl	DMSO
2	2	21	2	303	80	609256	282971	329908	Rep1	sgCtrl	DMSO
2	2	21	3	182	219	494886	293707	292882	Rep1	sgCtrl	DMSO
2	2	21	4	34	260	123879	353484	178059	Rep1	sgCtrl	DMSO
2	2	21	5	140	346	524473	208439	394392	Rep1	sgCtrl	DMSO
2	2	21	6	145	387	478171	266016	282065	Rep1	sgCtrl	DMSO
2	2	21	7	360	415	211343	338673	317843	Rep1	sgCtrl	DMSO
2	2	21	8	376	437	207422	299705	325332	Rep1	sgCtrl	DMSO
2	2	21	9	73	57	150.49	561.45	312435	Rep1	sgCtrl	DMSO
2	2	21	10	244	94	619123	273417	336.98	Rep1	sgCtrl	DMSO
2	2	21	11	62	87	251425	520689	318259	Rep1	sgCtrl	DMSO
2	2	21	12	207	178	521674	239911	387735	Rep1	sgCtrl	DMSO
2	2	21	13	52	302	257722	375462	359446	Rep1	sgCtrl	DMSO
2	2	21	14	639	369	349924	334669	382327	Rep1	sgCtrl	DMSO
2	2	21	15	320	417	270.75	419601	621957	Rep1	sgCtrl	DMSO
2	2	22	1	44	22	838654	408906	315347	Rep1	sgCtrl	DMSO
2	2	22	2	539	82	435745	328284	446811	Rep1	sgCtrl	DMSO
2	2	22	3	442	208	119084	433089	367766	Rep1	sgCtrl	DMSO
2	2	22	4	538	144	257482	418176	355285	Rep1	sgCtrl	DMSO
2	2	23	1	493	44	269067	503987	352373	Rep1	sgCtrl	DMSO
2	2	23	2	500	87	1293.37	381195	264592	Rep1	sgCtrl	DMSO
2	2	23	3	656	101	132826	460183	188459	Rep1	sgCtrl	DMSO
2	2	23	4	517	114	1350.5	432596	258768	Rep1	sgCtrl	DMSO
2	2	23	5	616	220	728671	510962	356949	Rep1	sgCtrl	DMSO
2	2	23	6	294	370	1511.21	406056	224654	Rep1	sgCtrl	DMSO
2	2	23	7	212	395	1498.95	345621	266672	Rep1	sgCtrl	DMSO
2	2	23	8	639	424	662312	322.53	234638	Rep1	sgCtrl	DMSO
2	2	23	9	236	445	13.2	605014	122727	Rep1	sgCtrl	DMSO
2	2	23	10	347	467	110943	371672	220493	Rep1	sgCtrl	DMSO
2	2	23	11	218	474	142902	494517	157673	Rep1	sgCtrl	DMSO
2	2	23	12	631	23	142782	395173	460.54	Rep1	sgCtrl	DMSO
2	2	23	13	593	41	163467	509136	382743	Rep1	sgCtrl	DMSO
2	2	23	14	526	88	1140.39	374323	358614	Rep1	sgCtrl	DMSO
2	2	23	15	598	115	839.04	443.9	345717	Rep1	sgCtrl	DMSO
2	2	23	16	570	128	411129	432939	397.72	Rep1	sgCtrl	DMSO
2	2	23	17	611	190	1358.99	392201	289137	Rep1	sgCtrl	DMSO
2	2	23	18	583	202	1395.89	411856	306.61	Rep1	sgCtrl	DMSO
2	2	23	19	298	330	1570.13	448898	244623	Rep1	sgCtrl	DMSO
2	2	23	20	184	346	1306.65	359094	292882	Rep1	sgCtrl	DMSO
2	2	23	21	654	357	436074	346011	376919	Rep1	sgCtrl	DMSO
2	2	23	22	233	370	1507.99	363576	264176	Rep1	sgCtrl	DMSO
2	2	23	23	630	386	626602	319.06	262512	Rep1	sgCtrl	DMSO
2	2	23	24	247	411	140621	330484	254607	Rep1	sgCtrl	DMSO
2	2	23	25	289	411	856834	343262	285393	Rep1	sgCtrl	DMSO
2	2	23	26	614	430	408781	403868	338228	Rep1	sgCtrl	DMSO
2	2	23	27	172	447	1433.06	321406	294962	Rep1	sgCtrl	DMSO
2	2	23	28	592	453	669153	411713	353621	Rep1	sgCtrl	DMSO
2	2	23	29	651	455	789.77	326826	262512	Rep1	sgCtrl	DMSO
2	2	23	30	266	476	742571	295452	341141	Rep1	sgCtrl	DMSO
2	2	24	1	475	23	124367	335671	65732	Rep1	sgCtrl	DMSO
2	2	24	2	487	35	106335	376282	196364	Rep1	sgCtrl	DMSO
2	2	24	3	541	86	913538	314734	270416	Rep1	sgCtrl	DMSO
2	2	24	4	611	131	344153	266521	458876	Rep1	sgCtrl	DMSO
2	2	24	5	270	137	124982	253539	232974	Rep1	sgCtrl	DMSO
2	2	24	6	137	21	1003.05	393943	362358	Rep1	sgCtrl	DMSO
2	2	24	7	595	41	853159	456884	460956	Rep1	sgCtrl	DMSO
2	2	24	8	556	57	730349	297995	364854	Rep1	sgCtrl	DMSO
2	2	24	9	127	75	907006	388604	349461	Rep1	sgCtrl	DMSO
2	2	24	10	564	115	296167	243799	371926	Rep1	sgCtrl	DMSO
2	2	24	11	489	128	423426	319583	443483	Rep1	sgCtrl	DMSO
2	2	24	12	545	166	760231	265057	359862	Rep1	sgCtrl	DMSO
2	2	24	13	606	170	338.28	308359	440987	Rep1	sgCtrl	DMSO
2	2	24	14	211	443	773627	437332	699754	Rep1	sgCtrl	DMSO
2	2	24	15	560	444	238614	295823	445979	Rep1	sgCtrl	DMSO
2	2	25	1	566	16	1567.48	407144	753005	Rep1	sgCtrl	DMSO
2	2	25	2	550	22	1899.96	504.98	170.57	Rep1	sgCtrl	DMSO
2	2	25	3	127	25	204481	803104	100262	Rep1	sgCtrl	DMSO
2	2	25	4	421	33	124369	450732	324.5	Rep1	sgCtrl	DMSO
2	2	25	5	575	25	1192.2	336063	33282	Rep1	sgCtrl	DMSO
2	2	25	6	511	39	1070.49	491106	157257	Rep1	sgCtrl	DMSO
2	2	25	7	114	37	191545	892455	915255	Rep1	sgCtrl	DMSO
2	2	25	8	494	41	1051.43	506183	143529	Rep1	sgCtrl	DMSO
2	2	25	9	33	67	95808	336099	260016	Rep1	sgCtrl	DMSO
2	2	25	10	453	68	1708.27	537041	264592	Rep1	sgCtrl	DMSO
2	2	25	11	546	71	484693	538431	242543	Rep1	sgCtrl	DMSO
2	2	25	12	625	59	269053	554711	329492	Rep1	sgCtrl	DMSO
2	2	25	13	125	57	208449	465815	170.57	Rep1	sgCtrl	DMSO
2	2	25	14	533	57	456175	366848	927736	Rep1	sgCtrl	DMSO
2	2	25	15	256	62	159384	317062	242959	Rep1	sgCtrl	DMSO
2	2	25	16	569	77	1088.21	357583	128552	Rep1	sgCtrl	DMSO
2	2	25	17	90	87	189585	366927	244623	Rep1	sgCtrl	DMSO
2	2	25	18	585	92	1066.8	459393	152265	Rep1	sgCtrl	DMSO
2	2	25	19	263	91	279099	588849	295378	Rep1	sgCtrl	DMSO
2	2	25	20	216	89	1527.8	489992	219661	Rep1	sgCtrl	DMSO
2	2	25	21	44	97	459783	316401	287473	Rep1	sgCtrl	DMSO
2	2	25	22	200	89	829768	315632	769646	Rep1	sgCtrl	DMSO
2	2	25	23	570	92	971748	377.46	678121	Rep1	sgCtrl	DMSO
2	2	25	24	437	107	213237	321037	300786	Rep1	sgCtrl	DMSO
2	2	25	25	535	112	1453.1	517.76	267504	Rep1	sgCtrl	DMSO
2	2	25	26	77	110	104408	340229	256687	Rep1	sgCtrl	DMSO
2	2	25	27	598	104	1095.52	546276	113159	Rep1	sgCtrl	DMSO
2	2	25	28	621	99	728.02	354826	225.07	Rep1	sgCtrl	DMSO
2	2	25	29	142	121	964461	400036	269168	Rep1	sgCtrl	DMSO
2	2	25	30	399	110	22.28	464261	197612	Rep1	sgCtrl	DMSO
2	2	25	31	644	112	106.8	478077	193868	Rep1	sgCtrl	DMSO
2	2	25	32	508	122	272464	450577	406872	Rep1	sgCtrl	DMSO
2	2	25	33	580	117	1253.03	483158	107.75	Rep1	sgCtrl	DMSO
2	2	25	34	373	123	23011	403002	189707	Rep1	sgCtrl	DMSO
2	2	25	35	437	128	245682	412811	183051	Rep1	sgCtrl	DMSO
2	2	25	36	339	131	2423.95	530466	215085	Rep1	sgCtrl	DMSO
2	2	25	37	152	138	974617	412899	320755	Rep1	sgCtrl	DMSO
2	2	25	38	422	130	212273	308727	640679	Rep1	sgCtrl	DMSO
2	2	25	39	298	161	100676	595.37	264176	Rep1	sgCtrl	DMSO
2	2	25	40	231	171	779975	359609	354037	Rep1	sgCtrl	DMSO
2	2	25	41	375	159	269249	714121	498398	Rep1	sgCtrl	DMSO
2	2	25	42	274	168	1374.94	531034	266256	Rep1	sgCtrl	DMSO
2	2	25	43	307	183	1092.03	627154	205.1	Rep1	sgCtrl	DMSO
2	2	25	44	255	192	1595.21	482296	184299	Rep1	sgCtrl	DMSO
2	2	25	45	242	202	747604	297.36	682281	Rep1	sgCtrl	DMSO
2	2	25	46	305	209	280342	654072	243375	Rep1	sgCtrl	DMSO
2	2	25	47	163	214	1363.56	407497	240462	Rep1	sgCtrl	DMSO
2	2	25	48	352	215	1074.4	448364	414777	Rep1	sgCtrl	DMSO
2	2	25	49	441	225	169851	343261	222989	Rep1	sgCtrl	DMSO
2	2	25	50	509	231	177713	329689	258352	Rep1	sgCtrl	DMSO
2	2	25	51	355	245	258946	505.64	169738	Rep1	sgCtrl	DMSO
2	2	25	52	651	252	509643	475933	279985	Rep1	sgCtrl	DMSO
2	2	25	53	406	250	163514	353.05	222573	Rep1	sgCtrl	DMSO
2	2	25	54	369	254	228821	403425	116487	Rep1	sgCtrl	DMSO
2	2	25	55	293	255	1945.53	506019	197196	Rep1	sgCtrl	DMSO
2	2	25	56	541	261	147844	386296	196.78	Rep1	sgCtrl	DMSO
2	2	25	57	208	263	1529.29	423763	213837	Rep1	sgCtrl	DMSO
2	2	25	58	490	266	641.81	540029	270832	Rep1	sgCtrl	DMSO
2	2	25	59	350	263	203982	455322	141032	Rep1	sgCtrl	DMSO
2	2	25	60	379	262	168469	351802	168.49	Rep1	sgCtrl	DMSO
2	2	25	61	443	283	1199.9	274.34	362358	Rep1	sgCtrl	DMSO
2	2	25	62	423	285	1175.2	392956	218829	Rep1	sgCtrl	DMSO
2	2	25	63	242	296	213452	695094	244623	Rep1	sgCtrl	DMSO
2	2	25	64	148	296	1144.19	412562	198444	Rep1	sgCtrl	DMSO
2	2	25	65	359	298	202736	414224	83621	Rep1	sgCtrl	DMSO
2	2	25	66	518	308	202941	332785	240462	Rep1	sgCtrl	DMSO
2	2	25	67	378	300	216036	568598	138536	Rep1	sgCtrl	DMSO
2	2	25	68	343	303	204897	404144	121479	Rep1	sgCtrl	DMSO
2	2	25	69	455	304	848976	208759	345301	Rep1	sgCtrl	DMSO
2	2	25	70	337	327	189917	407588	200108	Rep1	sgCtrl	DMSO
2	2	25	71	376	339	184614	723681	329076	Rep1	sgCtrl	DMSO
2	2	25	72	557	335	215617	384806	219245	Rep1	sgCtrl	DMSO
2	2	25	73	257	336	167809	517291	161418	Rep1	sgCtrl	DMSO
2	2	25	74	477	345	1724.51	403183	159338	Rep1	sgCtrl	DMSO
2	2	25	75	248	364	162861	505484	164.33	Rep1	sgCtrl	DMSO
2	2	25	76	574	351	187626	468513	140.2	Rep1	sgCtrl	DMSO
2	2	25	77	622	353	184226	378365	209677	Rep1	sgCtrl	DMSO
2	2	25	78	443	358	186644	474372	182219	Rep1	sgCtrl	DMSO
2	2	25	79	586	358	206849	463767	167658	Rep1	sgCtrl	DMSO
2	2	25	80	359	357	192282	359763	100262	Rep1	sgCtrl	DMSO
2	2	25	81	491	359	1232.51	379437	109415	Rep1	sgCtrl	DMSO
2	2	25	82	402	372	795599	442448	185547	Rep1	sgCtrl	DMSO
2	2	25	83	313	379	168143	576575	284561	Rep1	sgCtrl	DMSO
2	2	25	84	462	371	208923	381792	540833	Rep1	sgCtrl	DMSO
2	2	25	85	572	375	213302	328311	440987	Rep1	sgCtrl	DMSO
2	2	25	86	449	382	17548	517284	104006	Rep1	sgCtrl	DMSO
2	2	25	87	363	387	144018	675.8	235054	Rep1	sgCtrl	DMSO
2	2	25	88	500	386	172634	313455	186379	Rep1	sgCtrl	DMSO
2	2	25	89	426	394	286828	445.44	205932	Rep1	sgCtrl	DMSO
2	2	25	90	564	409	239527	363722	457211	Rep1	sgCtrl	DMSO
2	2	25	91	496	416	160506	359862	148105	Rep1	sgCtrl	DMSO
2	2	25	92	379	428	116465	442661	171818	Rep1	sgCtrl	DMSO
2	2	25	93	487	440	166306	337716	111495	Rep1	sgCtrl	DMSO
2	2	25	94	248	441	134728	362712	206764	Rep1	sgCtrl	DMSO
2	2	25	95	509	449	905875	526286	260432	Rep1	sgCtrl	DMSO
2	2	25	96	525	455	787078	392019	219245	Rep1	sgCtrl	DMSO
2	2	25	97	356	471	106769	407311	410617	Rep1	sgCtrl	DMSO
2	2	25	98	510	481	392281	423427	219245	Rep1	sgCtrl	DMSO
2	2	25	99	61	19	716791	442029	290385	Rep1	sgCtrl	DMSO
2	2	25	100	317	33	594701	300.82	351125	Rep1	sgCtrl	DMSO
2	2	25	101	277	22	13819	358293	241295	Rep1	sgCtrl	DMSO
2	2	25	102	164	39	125682	280.48	329492	Rep1	sgCtrl	DMSO
2	2	25	103	342	55	945137	350161	383991	Rep1	sgCtrl	DMSO
2	2	25	104	370	88	232175	634044	290801	Rep1	sgCtrl	DMSO
2	2	25	105	235	111	157398	537.64	337812	Rep1	sgCtrl	DMSO
2	2	25	106	316	117	1652.31	539189	286225	Rep1	sgCtrl	DMSO
2	2	25	107	602	137	413229	531311	452219	Rep1	sgCtrl	DMSO
2	2	25	108	477	148	2001.92	410517	250863	Rep1	sgCtrl	DMSO
2	2	25	109	47	156	328.51	315039	270	Rep1	sgCtrl	DMSO
2	2	25	110	536	156	1681.13	342947	343221	Rep1	sgCtrl	DMSO
2	2	25	111	89	169	148303	325146	541665	Rep1	sgCtrl	DMSO
2	2	25	112	420	181	1369.5	359912	269584	Rep1	sgCtrl	DMSO
2	2	25	113	196	199	136498	429032	364438	Rep1	sgCtrl	DMSO
2	2	25	114	504	201	191522	541797	292466	Rep1	sgCtrl	DMSO
2	2	25	115	583	216	2001.26	389781	272.08	Rep1	sgCtrl	DMSO
2	2	25	116	609	286	270315	347.76	237.55	Rep1	sgCtrl	DMSO
2	2	25	117	580	319	195884	441.76	393144	Rep1	sgCtrl	DMSO
2	2	25	118	512	343	1335.96	532629	260432	Rep1	sgCtrl	DMSO
2	2	25	119	294	349	16543	603.1	265.84	Rep1	sgCtrl	DMSO
2	2	25	120	207	373	139261	353877	219661	Rep1	sgCtrl	DMSO
2	2	25	121	640	408	20025	464008	332404	Rep1	sgCtrl	DMSO
2	2	25	122	550	436	1042.48	528224	256271	Rep1	sgCtrl	DMSO
2	2	26	1	619	269	188473	283066	288721	Rep1	sgCtrl	DMSO
2	2	26	2	503	303	941237	371019	201772	Rep1	sgCtrl	DMSO
2	2	26	3	572	305	529467	282692	281233	Rep1	sgCtrl	DMSO
2	2	26	4	608	325	822439	274442	255855	Rep1	sgCtrl	DMSO
2	2	26	5	249	378	120662	411092	389815	Rep1	sgCtrl	DMSO
2	2	26	6	294	418	135052	533386	278321	Rep1	sgCtrl	DMSO
2	2	26	7	506	425	272719	377831	393976	Rep1	sgCtrl	DMSO
2	2	26	8	244	422	101095	448938	338228	Rep1	sgCtrl	DMSO
2	2	26	9	436	472	667551	337473	409369	Rep1	sgCtrl	DMSO
2	2	26	10	493	24	634874	450879	576195	Rep1	sgCtrl	DMSO
2	2	26	11	317	324	287018	581187	251279	Rep1	sgCtrl	DMSO
2	2	26	12	558	346	742596	290227	302866	Rep1	sgCtrl	DMSO
2	2	26	13	579	377	135071	274901	265008	Rep1	sgCtrl	DMSO
2	2	26	14	480	379	208795	272382	302866	Rep1	sgCtrl	DMSO
2	2	26	15	510	380	209266	272528	277905	Rep1	sgCtrl	DMSO
2	2	26	16	633	406	483469	242412	286641	Rep1	sgCtrl	DMSO
2	2	26	17	561	420	1023.98	285252	381495	Rep1	sgCtrl	DMSO
2	2	26	18	533	419	173892	270939	300.37	Rep1	sgCtrl	DMSO
2	2	26	19	436	426	763534	329446	290385	Rep1	sgCtrl	DMSO
2	2	26	20	463	444	139007	322426	234638	Rep1	sgCtrl	DMSO
2	2	26	21	606	450	682394	320644	256271	Rep1	sgCtrl	DMSO
2	2	28	1	424	13	1236.23	391637	252111	Rep1	sgCtrl	DMSO
2	2	28	2	19	102	116429	410.46	431002	Rep1	sgCtrl	DMSO
2	2	28	3	649	235	107943	307894	274993	Rep1	sgCtrl	DMSO
2	2	28	4	633	261	345281	225596	111079	Rep1	sgCtrl	DMSO
2	2	28	5	612	273	108365	282314	532512	Rep1	sgCtrl	DMSO
2	2	28	6	639	307	934184	928.49	163082	Rep1	sgCtrl	DMSO
2	2	28	7	63	323	84161	290812	242959	Rep1	sgCtrl	DMSO
2	2	28	8	381	339	130833	639343	129.8	Rep1	sgCtrl	DMSO
2	2	28	9	407	342	130488	689958	119399	Rep1	sgCtrl	DMSO
2	2	28	10	298	357	992771	335578	256271	Rep1	sgCtrl	DMSO
2	2	28	11	109	355	11.6	320772	224654	Rep1	sgCtrl	DMSO
2	2	28	12	33	371	948056	307675	267504	Rep1	sgCtrl	DMSO
2	2	28	13	92	368	102295	321392	228398	Rep1	sgCtrl	DMSO
2	2	28	14	386	375	109642	365981	220909	Rep1	sgCtrl	DMSO
2	2	28	15	364	392	10559	450764	172.65	Rep1	sgCtrl	DMSO
2	2	28	16	297	391	114453	383.18	205516	Rep1	sgCtrl	DMSO
2	2	28	17	406	411	897335	361784	265424	Rep1	sgCtrl	DMSO
2	2	28	18	481	421	842698	337989	262096	Rep1	sgCtrl	DMSO
2	2	28	19	449	420	803226	422191	193452	Rep1	sgCtrl	DMSO
2	2	28	20	23	431	163357	484087	177227	Rep1	sgCtrl	DMSO
2	2	28	21	436	449	711357	453235	450555	Rep1	sgCtrl	DMSO
2	2	28	22	409	439	764307	462779	141032	Rep1	sgCtrl	DMSO
2	2	28	23	173	447	16343	427381	400216	Rep1	sgCtrl	DMSO
2	2	28	24	45	445	163636	538.86	151017	Rep1	sgCtrl	DMSO
2	2	28	25	159	467	855079	324982	274993	Rep1	sgCtrl	DMSO
2	2	28	26	392	461	726111	349894	748845	Rep1	sgCtrl	DMSO
2	2	28	27	377	460	760981	384584	373174	Rep1	sgCtrl	DMSO
2	2	28	28	491	27	1579.77	375854	257103	Rep1	sgCtrl	DMSO
2	2	28	29	77	52	301111	467833	375255	Rep1	sgCtrl	DMSO
2	2	28	30	72	285	862105	260168	276657	Rep1	sgCtrl	DMSO
2	2	28	31	192	380	860313	440938	525024	Rep1	sgCtrl	DMSO
2	2	28	32	327	368	133549	404157	199276	Rep1	sgCtrl	DMSO
2	2	28	33	130	377	724424	367072	378999	Rep1	sgCtrl	DMSO
2	2	28	34	226	383	1219.95	383126	388151	Rep1	sgCtrl	DMSO
2	2	28	35	45	405	972613	299321	265.84	Rep1	sgCtrl	DMSO
2	2	28	36	612	407	916802	268314	307026	Rep1	sgCtrl	DMSO
2	2	28	37	583	411	783941	257.48	308275	Rep1	sgCtrl	DMSO
2	2	28	38	361	422	80507	461346	328244	Rep1	sgCtrl	DMSO
2	2	27	1	525	66	492507	327768	861172	Rep1	sgCtrl	DMSO
2	2	27	2	444	82	716.05	335903	315763	Rep1	sgCtrl	DMSO
2	2	27	3	506	114	99854	349964	113991	Rep1	sgCtrl	DMSO
2	2	27	4	410	129	455.45	298805	300786	Rep1	sgCtrl	DMSO
2	2	27	5	512	132	107491	329738	116071	Rep1	sgCtrl	DMSO
2	2	27	6	639	136	873245	358649	304.53	Rep1	sgCtrl	DMSO
2	2	27	7	656	167	178756	478085	167242	Rep1	sgCtrl	DMSO
2	2	27	8	636	170	154818	451898	183051	Rep1	sgCtrl	DMSO
2	2	27	9	427	31	850403	517934	309523	Rep1	sgCtrl	DMSO
2	2	27	10	117	28	119571	456571	374006	Rep1	sgCtrl	DMSO
2	2	27	11	587	73	179578	414671	374423	Rep1	sgCtrl	DMSO
2	2	27	12	541	78	606.82	418785	213005	Rep1	sgCtrl	DMSO
2	2	27	13	645	83	807631	411.35	419769	Rep1	sgCtrl	DMSO
2	2	27	14	456	136	115664	431042	594916	Rep1	sgCtrl	DMSO
2	2	27	15	574	141	320345	360743	732.62	Rep1	sgCtrl	DMSO
2	2	29	1	436	49	389538	261631	337812	Rep1	sgCtrl	DMSO
2	2	29	2	436	233	149662	267365	270416	Rep1	sgCtrl	DMSO
2	2	29	3	649	262	192382	438392	176395	Rep1	sgCtrl	DMSO
2	2	29	4	200	264	645489	232574	356117	Rep1	sgCtrl	DMSO
2	2	29	5	469	262	14123	402414	185963	Rep1	sgCtrl	DMSO
2	2	29	6	631	273	17535	424014	184299	Rep1	sgCtrl	DMSO
2	2	29	7	561	299	187835	276.83	288305	Rep1	sgCtrl	DMSO
2	2	29	8	630	303	186233	429292	182219	Rep1	sgCtrl	DMSO
2	2	29	9	635	340	173787	376611	195532	Rep1	sgCtrl	DMSO
2	2	29	10	524	360	738.91	314994	222573	Rep1	sgCtrl	DMSO
2	2	29	11	521	380	670.83	229236	757166	Rep1	sgCtrl	DMSO
2	2	29	12	359	47	564258	314.61	571618	Rep1	sgCtrl	DMSO
2	2	29	13	450	137	124186	392141	424346	Rep1	sgCtrl	DMSO
2	2	29	14	206	221	503.29	269314	287057	Rep1	sgCtrl	DMSO
2	2	29	15	431	264	229.05	481279	335732	Rep1	sgCtrl	DMSO
2	2	29	16	509	340	1484.82	404117	280401	Rep1	sgCtrl	DMSO
2	2	29	17	502	433	633499	275894	354037	Rep1	sgCtrl	DMSO
2	2	30	1	148	154	1024.12	430	268336	Rep1	sgCtrl	DMSO
2	2	30	2	178	144	566505	355056	265.84	Rep1	sgCtrl	DMSO
2	2	30	3	261	192	141417	378834	205516	Rep1	sgCtrl	DMSO
2	2	30	4	264	221	395352	459087	350293	Rep1	sgCtrl	DMSO
2	2	30	5	496	271	448155	326399	252111	Rep1	sgCtrl	DMSO
2	2	30	6	526	291	829106	367.09	216749	Rep1	sgCtrl	DMSO
2	2	30	7	390	332	427033	290187	267088	Rep1	sgCtrl	DMSO
2	2	30	8	546	331	176699	481874	299954	Rep1	sgCtrl	DMSO
2	2	30	9	593	350	700535	245139	257936	Rep1	sgCtrl	DMSO
2	2	30	10	392	371	12438	333474	435994	Rep1	sgCtrl	DMSO
2	2	30	11	576	360	560378	226104	956858	Rep1	sgCtrl	DMSO
2	2	30	12	466	373	156448	489626	152265	Rep1	sgCtrl	DMSO
2	2	30	13	450	390	150865	414996	187627	Rep1	sgCtrl	DMSO
2	2	30	14	464	411	104219	388706	356949	Rep1	sgCtrl	DMSO
2	2	30	15	339	451	108375	417429	184299	Rep1	sgCtrl	DMSO
2	2	30	16	522	472	116372	304479	485085	Rep1	sgCtrl	DMSO
2	2	30	17	600	462	183088	1211.03	146857	Rep1	sgCtrl	DMSO
2	2	30	18	335	468	125968	450819	103174	Rep1	sgCtrl	DMSO
2	2	30	19	326	478	14236	455155	66.98	Rep1	sgCtrl	DMSO
2	2	30	20	504	130	186021	247902	601572	Rep1	sgCtrl	DMSO
2	2	30	21	251	129	233292	273675	376503	Rep1	sgCtrl	DMSO
2	2	30	22	350	133	651521	271084	348213	Rep1	sgCtrl	DMSO
2	2	30	23	88	180	900534	361735	315347	Rep1	sgCtrl	DMSO
2	2	30	24	220	196	257662	477267	351125	Rep1	sgCtrl	DMSO
2	2	30	25	534	205	122067	364637	443899	Rep1	sgCtrl	DMSO
2	2	30	26	156	227	762946	256491	361526	Rep1	sgCtrl	DMSO
2	2	30	27	121	239	387781	293838	270	Rep1	sgCtrl	DMSO
2	2	30	28	193	264	1119.56	388757	632774	Rep1	sgCtrl	DMSO
2	2	30	29	636	322	163173	249059	317843	Rep1	sgCtrl	DMSO
2	2	30	30	413	330	829.64	394271	285809	Rep1	sgCtrl	DMSO
2	2	30	31	439	348	575267	294183	283729	Rep1	sgCtrl	DMSO
2	2	30	32	25	357	839408	213877	365.27	Rep1	sgCtrl	DMSO
2	2	30	33	523	363	138009	401577	388567	Rep1	sgCtrl	DMSO
2	2	30	34	632	389	2328.88	337.08	303282	Rep1	sgCtrl	DMSO
2	2	30	35	582	423	172076	417634	372758	Rep1	sgCtrl	DMSO
2	2	30	36	400	454	108181	458679	349877	Rep1	sgCtrl	DMSO
2	3	1	1	472	30	422.64	484074	292.05	Rep2	sgCtrl	DMSO
2	3	1	2	162	21	109505	297893	260432	Rep2	sgCtrl	DMSO
2	3	1	3	498	27	152471	493836	321587	Rep2	sgCtrl	DMSO
2	3	1	4	448	31	134809	472902	338228	Rep2	sgCtrl	DMSO
2	3	1	5	172	67	950781	279567	266256	Rep2	sgCtrl	DMSO
2	3	1	6	402	52	210572	256808	312019	Rep2	sgCtrl	DMSO
2	3	1	7	24	68	140943	302663	154345	Rep2	sgCtrl	DMSO
2	3	1	8	44	67	236492	329153	455547	Rep2	sgCtrl	DMSO
2	3	1	9	476	99	265595	344608	277073	Rep2	sgCtrl	DMSO
2	3	1	10	31	105	148734	399103	226734	Rep2	sgCtrl	DMSO
2	3	1	11	109	117	191432	255873	915255	Rep2	sgCtrl	DMSO
2	3	1	12	28	134	390478	459623	305362	Rep2	sgCtrl	DMSO
2	3	1	13	513	209	234146	280529	293298	Rep2	sgCtrl	DMSO
2	3	1	14	139	45	923438	326095	266256	Rep2	sgCtrl	DMSO
2	3	1	15	514	53	111026	423715	381079	Rep2	sgCtrl	DMSO
2	3	1	16	603	96	106744	269477	327828	Rep2	sgCtrl	DMSO
2	3	1	17	94	96	387963	396.71	1017.18	Rep2	sgCtrl	DMSO
2	3	1	18	127	415	106037	328285	403.96	Rep2	sgCtrl	DMSO
2	3	4	1	99	100	207241	446453	176395	Rep2	sgCtrl	DMSO
2	3	4	2	76	114	209373	482679	159338	Rep2	sgCtrl	DMSO
2	3	4	3	190	132	1034.32	376547	271664	Rep2	sgCtrl	DMSO
2	3	4	4	134	158	142796	532137	175563	Rep2	sgCtrl	DMSO
2	3	4	5	517	189	224048	524764	137704	Rep2	sgCtrl	DMSO
2	3	4	6	395	201	192543	395.13	410617	Rep2	sgCtrl	DMSO
2	3	4	7	504	230	259584	508678	160.17	Rep2	sgCtrl	DMSO
2	3	4	8	570	226	250513	684656	113575	Rep2	sgCtrl	DMSO
2	3	4	9	115	243	198928	379814	190123	Rep2	sgCtrl	DMSO
2	3	4	10	91	248	240791	667339	220909	Rep2	sgCtrl	DMSO
2	3	4	11	570	239	242339	917922	906935	Rep2	sgCtrl	DMSO
2	3	4	12	536	250	252598	624174	116903	Rep2	sgCtrl	DMSO
2	3	4	13	555	259	250524	952539	794608	Rep2	sgCtrl	DMSO
2	3	4	14	85	269	249486	401.84	728044	Rep2	sgCtrl	DMSO
2	3	4	15	591	282	251962	727419	108167	Rep2	sgCtrl	DMSO
2	3	4	16	568	279	250042	782266	985979	Rep2	sgCtrl	DMSO
2	3	4	17	298	303	171252	431774	335732	Rep2	sgCtrl	DMSO
2	3	4	18	529	307	129901	786006	197196	Rep2	sgCtrl	DMSO
2	3	4	19	262	326	172066	540812	265.84	Rep2	sgCtrl	DMSO
2	3	4	20	463	328	176719	523802	290385	Rep2	sgCtrl	DMSO
2	3	4	21	295	340	175442	555217	268336	Rep2	sgCtrl	DMSO
2	3	4	22	78	467	877974	617.53	243375	Rep2	sgCtrl	DMSO
2	3	4	23	17	82	194922	486594	318675	Rep2	sgCtrl	DMSO
2	3	4	24	260	98	211634	439815	379415	Rep2	sgCtrl	DMSO
2	3	4	25	23	129	181456	480138	324916	Rep2	sgCtrl	DMSO
2	3	4	26	52	192	126388	293043	259184	Rep2	sgCtrl	DMSO
2	3	4	27	90	198	128966	333131	229.23	Rep2	sgCtrl	DMSO
2	3	4	28	53	239	12872	334047	211341	Rep2	sgCtrl	DMSO
2	3	4	29	100	288	153879	520.55	282065	Rep2	sgCtrl	DMSO
2	3	4	30	59	461	478999	381124	335316	Rep2	sgCtrl	DMSO
2	3	3	1	654	173	364584	307257	210093	Rep2	sgCtrl	DMSO
2	3	3	2	630	252	945487	597413	418105	Rep2	sgCtrl	DMSO
2	3	3	3	596	272	1140.17	565745	205932	Rep2	sgCtrl	DMSO
2	3	3	4	600	293	1112.23	682.93	191372	Rep2	sgCtrl	DMSO
2	3	3	5	247	366	2394.74	858.55	99014	Rep2	sgCtrl	DMSO
2	3	3	6	168	386	1304.3	620389	127304	Rep2	sgCtrl	DMSO
2	3	3	7	389	422	141392	391036	161418	Rep2	sgCtrl	DMSO
2	3	3	8	431	431	237843	527.63	243791	Rep2	sgCtrl	DMSO
2	3	3	9	308	460	197986	490326	260432	Rep2	sgCtrl	DMSO
2	3	3	10	629	471	596218	596839	240046	Rep2	sgCtrl	DMSO
2	3	3	11	356	473	144446	401.72	322835	Rep2	sgCtrl	DMSO
2	3	3	12	201	472	1890.8	631214	165578	Rep2	sgCtrl	DMSO
2	3	2	1	101	15	312097	595678	136872	Rep2	sgCtrl	DMSO
2	3	2	2	245	10	903654	245038	32.45	Rep2	sgCtrl	DMSO
2	3	2	3	381	47	442444	401.66	431834	Rep2	sgCtrl	DMSO
2	3	2	4	294	48	1773.3	410874	294.13	Rep2	sgCtrl	DMSO
2	3	2	5	12	57	1452.74	431354	165578	Rep2	sgCtrl	DMSO
2	3	2	6	207	63	530165	429544	257519	Rep2	sgCtrl	DMSO
2	3	2	7	249	61	877326	524285	282065	Rep2	sgCtrl	DMSO
2	3	2	8	188	65	450255	380684	136872	Rep2	sgCtrl	DMSO
2	3	2	9	74	69	1364.71	313099	284561	Rep2	sgCtrl	DMSO
2	3	2	10	352	70	2027.63	364824	275825	Rep2	sgCtrl	DMSO
2	3	2	11	306	91	1320.86	563732	259184	Rep2	sgCtrl	DMSO
2	3	2	12	82	100	1468.67	459944	276241	Rep2	sgCtrl	DMSO
2	3	2	13	23	108	1549.91	375675	227566	Rep2	sgCtrl	DMSO
2	3	2	14	78	120	2501.33	476.08	197196	Rep2	sgCtrl	DMSO
2	3	2	15	130	132	1608.09	443859	267.92	Rep2	sgCtrl	DMSO
2	3	2	16	45	137	209055	435498	167242	Rep2	sgCtrl	DMSO
2	3	2	17	75	157	201421	400956	761326	Rep2	sgCtrl	DMSO
2	3	2	18	646	234	466678	224612	50339	Rep2	sgCtrl	DMSO
2	3	2	19	603	282	674508	113082	507551	Rep2	sgCtrl	DMSO
2	3	2	20	382	396	867742	287242	773807	Rep2	sgCtrl	DMSO
2	3	2	21	355	439	387425	754671	694762	Rep2	sgCtrl	DMSO
2	3	2	22	583	441	133647	971983	482589	Rep2	sgCtrl	DMSO
2	3	2	23	468	447	556621	876575	182219	Rep2	sgCtrl	DMSO
2	3	2	24	318	446	404545	763091	457628	Rep2	sgCtrl	DMSO
2	3	2	25	542	454	741985	769618	544993	Rep2	sgCtrl	DMSO
2	3	2	26	315	23	346565	767638	231.31	Rep2	sgCtrl	DMSO
2	3	2	27	167	55	261206	369285	464284	Rep2	sgCtrl	DMSO
2	3	2	28	449	40	1462.46	494529	753005	Rep2	sgCtrl	DMSO
2	3	2	29	354	101	1748.55	516314	274.16	Rep2	sgCtrl	DMSO
2	3	7	1	634	190	101036	542009	265008	Rep2	sgCtrl	DMSO
2	3	7	2	40	358	139742	399082	177643	Rep2	sgCtrl	DMSO
2	3	7	3	499	399	1048.48	484849	223405	Rep2	sgCtrl	DMSO
2	3	7	4	586	399	1094.5	418692	186379	Rep2	sgCtrl	DMSO
2	3	7	5	650	397	871438	580021	178475	Rep2	sgCtrl	DMSO
2	3	7	6	175	412	1745.25	688.17	124808	Rep2	sgCtrl	DMSO
2	3	7	7	71	420	109689	321967	213837	Rep2	sgCtrl	DMSO
2	3	7	8	101	417	115041	357284	200524	Rep2	sgCtrl	DMSO
2	3	7	9	104	440	139702	405973	167658	Rep2	sgCtrl	DMSO
2	3	7	10	48	447	158814	501196	129.8	Rep2	sgCtrl	DMSO
2	3	7	11	622	448	1375.37	423364	193036	Rep2	sgCtrl	DMSO
2	3	7	12	181	473	1182	568504	139368	Rep2	sgCtrl	DMSO
2	3	7	13	529	401	709361	370944	364854	Rep2	sgCtrl	DMSO
2	3	7	14	517	442	14535	623595	213837	Rep2	sgCtrl	DMSO
2	3	7	15	557	446	359413	403208	352373	Rep2	sgCtrl	DMSO
2	3	6	1	514	51	213561	438781	200.94	Rep2	sgCtrl	DMSO
2	3	6	2	527	62	21915	434225	416025	Rep2	sgCtrl	DMSO
2	3	6	3	647	97	262241	490872	321587	Rep2	sgCtrl	DMSO
2	3	6	4	69	143	1463.31	539398	313267	Rep2	sgCtrl	DMSO
2	3	6	5	336	149	197361	462169	375255	Rep2	sgCtrl	DMSO
2	3	6	6	557	275	721835	449551	353621	Rep2	sgCtrl	DMSO
2	3	5	1	242	45	359037	877781	190123	Rep2	sgCtrl	DMSO
2	3	5	2	265	41	263725	771071	205516	Rep2	sgCtrl	DMSO
2	3	5	3	289	70	238734	609528	131464	Rep2	sgCtrl	DMSO
2	3	5	4	216	71	1232.64	678982	225.07	Rep2	sgCtrl	DMSO
2	3	5	5	262	76	292189	687083	110247	Rep2	sgCtrl	DMSO
2	3	5	6	239	76	293569	777196	106086	Rep2	sgCtrl	DMSO
2	3	5	7	279	90	228876	438863	185131	Rep2	sgCtrl	DMSO
2	3	5	8	318	103	268578	840685	965178	Rep2	sgCtrl	DMSO
2	3	5	9	626	105	138421	334231	113575	Rep2	sgCtrl	DMSO
2	3	5	10	568	104	730658	388642	101094	Rep2	sgCtrl	DMSO
2	3	5	11	294	111	265912	721489	113991	Rep2	sgCtrl	DMSO
2	3	5	12	342	111	301457	548134	145609	Rep2	sgCtrl	DMSO
2	3	5	13	583	111	366275	106971	424346	Rep2	sgCtrl	DMSO
2	3	5	14	364	123	1523.5	603556	224654	Rep2	sgCtrl	DMSO
2	3	5	15	68	123	664307	494.68	300786	Rep2	sgCtrl	DMSO
2	3	5	16	385	126	521003	548864	141032	Rep2	sgCtrl	DMSO
2	3	5	17	480	125	743963	553759	269168	Rep2	sgCtrl	DMSO
2	3	5	18	643	142	127089	406075	397304	Rep2	sgCtrl	DMSO
2	3	5	19	451	141	598524	551684	277905	Rep2	sgCtrl	DMSO
2	3	5	20	284	139	202573	690157	240878	Rep2	sgCtrl	DMSO
2	3	5	21	226	142	194035	412634	189707	Rep2	sgCtrl	DMSO
2	3	5	22	342	148	208711	701822	229.23	Rep2	sgCtrl	DMSO
2	3	5	23	585	145	948923	282662	270416	Rep2	sgCtrl	DMSO
2	3	5	24	499	146	331733	478795	352789	Rep2	sgCtrl	DMSO
2	3	5	25	22	163	1249.61	362472	265424	Rep2	sgCtrl	DMSO
2	3	5	26	267	160	226174	796326	956858	Rep2	sgCtrl	DMSO
2	3	5	27	397	166	149921	389157	209677	Rep2	sgCtrl	DMSO
2	3	5	28	562	180	116534	330719	375671	Rep2	sgCtrl	DMSO
2	3	5	29	232	157	858378	379696	184715	Rep2	sgCtrl	DMSO
2	3	5	30	249	171	195816	735347	99.43	Rep2	sgCtrl	DMSO
2	3	5	31	585	184	105288	244906	158922	Rep2	sgCtrl	DMSO
2	3	5	32	519	184	123312	412357	193452	Rep2	sgCtrl	DMSO
2	3	5	33	473	194	145021	383479	199692	Rep2	sgCtrl	DMSO
2	3	5	34	158	215	963985	287314	227566	Rep2	sgCtrl	DMSO
2	3	5	35	95	216	695786	541.6	307026	Rep2	sgCtrl	DMSO
2	3	5	36	465	220	166667	482704	165994	Rep2	sgCtrl	DMSO
2	3	5	37	376	217	1266.48	435741	493822	Rep2	sgCtrl	DMSO
2	3	5	38	434	219	187891	573141	130216	Rep2	sgCtrl	DMSO
2	3	5	39	275	228	1256.5	377341	266256	Rep2	sgCtrl	DMSO
2	3	5	40	486	233	318888	414179	178891	Rep2	sgCtrl	DMSO
2	3	5	41	35	238	11913	384864	195948	Rep2	sgCtrl	DMSO
2	3	5	42	394	238	352108	577617	138.12	Rep2	sgCtrl	DMSO
2	3	5	43	49	245	118586	387188	205932	Rep2	sgCtrl	DMSO
2	3	5	44	74	249	162517	242578	611557	Rep2	sgCtrl	DMSO
2	3	5	45	420	257	17708	386.63	198028	Rep2	sgCtrl	DMSO
2	3	5	46	70	272	13841	328089	172.65	Rep2	sgCtrl	DMSO
2	3	5	47	315	268	792035	333637	216333	Rep2	sgCtrl	DMSO
2	3	5	48	159	297	176354	483894	314931	Rep2	sgCtrl	DMSO
2	3	5	49	97	286	14356	385601	202188	Rep2	sgCtrl	DMSO
2	3	5	50	421	304	544083	359618	289553	Rep2	sgCtrl	DMSO
2	3	5	51	53	300	118233	339008	270832	Rep2	sgCtrl	DMSO
2	3	5	52	84	295	116886	280.21	694762	Rep2	sgCtrl	DMSO
2	3	5	53	211	309	453071	331882	309107	Rep2	sgCtrl	DMSO
2	3	5	54	25	309	151584	372878	160.17	Rep2	sgCtrl	DMSO
2	3	5	55	81	315	108873	287713	147689	Rep2	sgCtrl	DMSO
2	3	5	56	172	326	589497	413941	317011	Rep2	sgCtrl	DMSO
2	3	5	57	68	330	110065	312828	128136	Rep2	sgCtrl	DMSO
2	3	5	58	457	330	772376	551006	150601	Rep2	sgCtrl	DMSO
2	3	5	59	131	336	859201	324326	298706	Rep2	sgCtrl	DMSO
2	3	5	60	481	358	269998	504452	266256	Rep2	sgCtrl	DMSO
2	3	5	61	599	361	590639	346118	328.66	Rep2	sgCtrl	DMSO
2	3	5	62	336	364	894715	337199	204684	Rep2	sgCtrl	DMSO
2	3	5	63	351	378	823256	341856	196.78	Rep2	sgCtrl	DMSO
2	3	5	64	161	416	321597	299332	227.15	Rep2	sgCtrl	DMSO
2	3	5	65	136	447	459206	297973	374006	Rep2	sgCtrl	DMSO
2	3	5	66	242	455	122764	579661	267.92	Rep2	sgCtrl	DMSO
2	3	5	67	396	461	826846	507192	309939	Rep2	sgCtrl	DMSO
2	3	5	68	212	452	481.02	332985	226734	Rep2	sgCtrl	DMSO
2	3	5	69	268	457	398.66	383387	325748	Rep2	sgCtrl	DMSO
2	3	5	70	44	464	196388	357811	428922	Rep2	sgCtrl	DMSO
2	3	5	71	410	134	761591	598067	522943	Rep2	sgCtrl	DMSO
2	3	5	72	163	137	127473	354676	233806	Rep2	sgCtrl	DMSO
2	3	5	73	560	140	85067	230787	341557	Rep2	sgCtrl	DMSO
2	3	5	74	87	147	194993	551361	300786	Rep2	sgCtrl	DMSO
2	3	5	75	430	167	212129	553701	308691	Rep2	sgCtrl	DMSO
2	3	5	76	347	171	253541	404936	417689	Rep2	sgCtrl	DMSO
2	3	5	77	81	191	880002	567096	508383	Rep2	sgCtrl	DMSO
2	3	5	78	296	199	692104	368477	501726	Rep2	sgCtrl	DMSO
2	3	5	79	138	203	141642	462857	200108	Rep2	sgCtrl	DMSO
2	3	5	80	190	207	136302	311883	277905	Rep2	sgCtrl	DMSO
2	3	5	81	302	229	1106.22	409.45	289553	Rep2	sgCtrl	DMSO
2	3	5	82	195	233	472499	304074	573282	Rep2	sgCtrl	DMSO
2	3	5	83	445	268	310886	442668	461788	Rep2	sgCtrl	DMSO
2	3	5	84	111	257	1336.03	375542	295378	Rep2	sgCtrl	DMSO
2	3	5	85	355	262	138403	512.87	313683	Rep2	sgCtrl	DMSO
2	3	5	86	185	265	924504	391607	280817	Rep2	sgCtrl	DMSO
2	3	5	87	519	264	604199	463645	277905	Rep2	sgCtrl	DMSO
2	3	5	88	18	272	122542	486105	320755	Rep2	sgCtrl	DMSO
2	3	5	89	271	271	862559	300868	277489	Rep2	sgCtrl	DMSO
2	3	5	90	335	296	201028	432583	515455	Rep2	sgCtrl	DMSO
2	3	5	91	282	331	221628	347249	564.13	Rep2	sgCtrl	DMSO
2	3	5	92	422	332	302047	412131	309107	Rep2	sgCtrl	DMSO
2	3	5	93	201	342	501026	338902	318259	Rep2	sgCtrl	DMSO
2	3	5	94	80	362	633585	299856	303698	Rep2	sgCtrl	DMSO
2	3	5	95	195	381	39398	310859	205932	Rep2	sgCtrl	DMSO
2	3	5	96	284	392	410112	287118	309523	Rep2	sgCtrl	DMSO
2	3	5	97	328	423	291444	402828	299538	Rep2	sgCtrl	DMSO
2	3	5	98	60	425	274661	336.71	402296	Rep2	sgCtrl	DMSO
2	3	5	99	76	467	17738	363007	303282	Rep2	sgCtrl	DMSO
2	3	8	1	402	23	204726	283539	311603	Rep2	sgCtrl	DMSO
2	3	8	2	247	44	201725	253859	335316	Rep2	sgCtrl	DMSO
2	3	8	3	231	83	187331	227132	388151	Rep2	sgCtrl	DMSO
2	3	8	4	179	112	2261.07	448539	221325	Rep2	sgCtrl	DMSO
2	3	8	5	135	131	218233	439233	185963	Rep2	sgCtrl	DMSO
2	3	8	6	161	132	295416	547872	324916	Rep2	sgCtrl	DMSO
2	3	8	7	191	131	289418	434298	393144	Rep2	sgCtrl	DMSO
2	3	8	8	141	151	193087	396165	214253	Rep2	sgCtrl	DMSO
2	3	8	9	52	352	146886	330103	436.41	Rep2	sgCtrl	DMSO
2	3	8	10	629	410	1118.59	290221	271248	Rep2	sgCtrl	DMSO
2	3	8	11	148	420	274.29	292292	407288	Rep2	sgCtrl	DMSO
2	3	8	12	422	436	122476	420528	176395	Rep2	sgCtrl	DMSO
2	3	8	13	633	429	1016.67	229027	123975	Rep2	sgCtrl	DMSO
2	3	8	14	402	448	132578	421836	185547	Rep2	sgCtrl	DMSO
2	3	8	15	630	452	1155.92	292761	257936	Rep2	sgCtrl	DMSO
2	3	8	16	617	461	1117.79	347237	133544	Rep2	sgCtrl	DMSO
2	3	8	17	379	462	122444	446519	168.49	Rep2	sgCtrl	DMSO
2	3	8	18	394	475	140231	411981	198444	Rep2	sgCtrl	DMSO
2	3	8	19	423	62	1316.38	381475	308275	Rep2	sgCtrl	DMSO
2	3	8	20	398	180	274356	408016	373.59	Rep2	sgCtrl	DMSO
2	3	8	21	90	375	218769	281906	420185	Rep2	sgCtrl	DMSO
2	3	8	22	612	388	980197	313342	284977	Rep2	sgCtrl	DMSO
2	3	8	23	649	392	443409	303615	256271	Rep2	sgCtrl	DMSO
2	3	8	24	442	443	124293	477539	326.58	Rep2	sgCtrl	DMSO
2	3	8	25	72	443	330441	310642	429338	Rep2	sgCtrl	DMSO
2	3	8	26	586	449	671695	387776	365686	Rep2	sgCtrl	DMSO
2	3	8	27	163	450	349966	346596	362774	Rep2	sgCtrl	DMSO
2	3	9	1	515	15	125839	424662	195948	Rep2	sgCtrl	DMSO
2	3	9	2	615	15	183294	564803	141449	Rep2	sgCtrl	DMSO
2	3	9	3	530	38	16816	518.92	156009	Rep2	sgCtrl	DMSO
2	3	9	4	640	80	108056	386.98	415193	Rep2	sgCtrl	DMSO
2	3	9	5	540	58	201287	539732	155177	Rep2	sgCtrl	DMSO
2	3	9	6	567	80	168916	616206	118983	Rep2	sgCtrl	DMSO
2	3	9	7	175	135	111118	313744	260432	Rep2	sgCtrl	DMSO
2	3	9	8	33	181	100244	189699	102342	Rep2	sgCtrl	DMSO
2	3	9	9	536	194	119216	569149	260016	Rep2	sgCtrl	DMSO
2	3	9	10	53	191	815294	502863	106086	Rep2	sgCtrl	DMSO
2	3	9	11	126	253	1096.33	368927	251279	Rep2	sgCtrl	DMSO
2	3	9	12	403	254	711594	427231	344469	Rep2	sgCtrl	DMSO
2	3	9	13	88	260	134728	337861	236718	Rep2	sgCtrl	DMSO
2	3	9	14	57	255	167.66	253137	636518	Rep2	sgCtrl	DMSO
2	3	9	15	476	248	110915	341355	486333	Rep2	sgCtrl	DMSO
2	3	9	16	68	265	269749	308747	200.94	Rep2	sgCtrl	DMSO
2	3	9	17	576	268	110824	473909	302866	Rep2	sgCtrl	DMSO
2	3	9	18	428	278	393933	367583	212589	Rep2	sgCtrl	DMSO
2	3	9	19	372	287	103981	334693	214253	Rep2	sgCtrl	DMSO
2	3	9	20	96	289	646693	318259	276241	Rep2	sgCtrl	DMSO
2	3	9	21	429	304	463163	379532	186795	Rep2	sgCtrl	DMSO
2	3	9	22	596	302	118254	346843	209677	Rep2	sgCtrl	DMSO
2	3	9	23	505	306	780825	347835	201772	Rep2	sgCtrl	DMSO
2	3	9	24	60	311	146378	291833	272.08	Rep2	sgCtrl	DMSO
2	3	9	25	470	301	637365	289854	230478	Rep2	sgCtrl	DMSO
2	3	9	26	572	322	997126	340554	217165	Rep2	sgCtrl	DMSO
2	3	9	27	38	330	638298	259362	293298	Rep2	sgCtrl	DMSO
2	3	9	28	609	323	125396	406009	188875	Rep2	sgCtrl	DMSO
2	3	9	29	588	334	117741	397429	163914	Rep2	sgCtrl	DMSO
2	3	9	30	578	365	350581	324808	353205	Rep2	sgCtrl	DMSO
2	3	9	31	97	379	566614	287853	262928	Rep2	sgCtrl	DMSO
2	3	9	32	57	377	60067	288948	248367	Rep2	sgCtrl	DMSO
2	3	9	33	84	393	584509	309836	241711	Rep2	sgCtrl	DMSO
2	3	9	34	321	407	688046	366586	180971	Rep2	sgCtrl	DMSO
2	3	9	35	246	426	235201	359246	219661	Rep2	sgCtrl	DMSO
2	3	9	36	518	450	106817	269635	266672	Rep2	sgCtrl	DMSO
2	3	9	37	371	459	98822	534278	324916	Rep2	sgCtrl	DMSO
2	3	9	38	642	466	311.24	258497	261264	Rep2	sgCtrl	DMSO
2	3	9	39	113	76	166415	262864	715979	Rep2	sgCtrl	DMSO
2	3	9	40	147	131	110375	376919	210509	Rep2	sgCtrl	DMSO
2	3	9	41	29	139	292287	470533	314515	Rep2	sgCtrl	DMSO
2	3	9	42	100	165	138522	455123	351957	Rep2	sgCtrl	DMSO
2	3	9	43	159	177	108085	478198	334484	Rep2	sgCtrl	DMSO
2	3	9	44	107	199	895362	428135	287473	Rep2	sgCtrl	DMSO
2	3	9	45	523	232	123546	517935	300.37	Rep2	sgCtrl	DMSO
2	3	9	46	50	240	866878	299441	262512	Rep2	sgCtrl	DMSO
2	3	9	47	532	282	120178	597072	515039	Rep2	sgCtrl	DMSO
2	3	9	48	332	304	312298	422.51	631526	Rep2	sgCtrl	DMSO
2	3	9	49	384	324	750541	284703	269168	Rep2	sgCtrl	DMSO
2	3	9	50	481	341	592821	235763	330324	Rep2	sgCtrl	DMSO
2	3	9	51	436	355	997623	279614	279985	Rep2	sgCtrl	DMSO
2	3	9	52	362	355	272108	387575	343637	Rep2	sgCtrl	DMSO
2	3	9	53	431	383	144753	248742	671464	Rep2	sgCtrl	DMSO
2	3	9	54	181	382	329.43	287122	346965	Rep2	sgCtrl	DMSO
2	3	9	55	529	405	228884	385564	327412	Rep2	sgCtrl	DMSO
2	3	9	56	416	449	756161	463879	320755	Rep2	sgCtrl	DMSO
2	3	9	57	496	459	217394	301347	384407	Rep2	sgCtrl	DMSO
2	3	9	58	568	442	949872	425545	324.5	Rep2	sgCtrl	DMSO
2	3	9	59	335	458	851449	485.87	344469	Rep2	sgCtrl	DMSO
2	3	9	60	466	460	270769	296994	450971	Rep2	sgCtrl	DMSO
2	3	9	61	287	466	631876	364299	247535	Rep2	sgCtrl	DMSO
2	3	11	1	455	53	1691.76	358905	325748	Rep2	sgCtrl	DMSO
2	3	11	2	117	57	247323	465617	399384	Rep2	sgCtrl	DMSO
2	3	11	3	327	91	2132.86	639.82	177643	Rep2	sgCtrl	DMSO
2	3	11	4	514	109	18335	509474	334068	Rep2	sgCtrl	DMSO
2	3	11	5	34	132	147245	449653	378999	Rep2	sgCtrl	DMSO
2	3	11	6	340	193	250939	603364	292466	Rep2	sgCtrl	DMSO
2	3	11	7	350	253	272474	677049	238798	Rep2	sgCtrl	DMSO
2	3	11	8	174	312	212786	414969	359862	Rep2	sgCtrl	DMSO
2	3	11	9	129	316	148891	401236	180139	Rep2	sgCtrl	DMSO
2	3	11	10	372	345	22551	574519	130632	Rep2	sgCtrl	DMSO
2	3	11	11	150	357	14357	370626	193452	Rep2	sgCtrl	DMSO
2	3	11	12	246	345	208627	454953	169738	Rep2	sgCtrl	DMSO
2	3	11	13	351	353	24668	734296	102758	Rep2	sgCtrl	DMSO
2	3	11	14	323	365	208742	598043	125.64	Rep2	sgCtrl	DMSO
2	3	11	15	254	377	215128	408413	179307	Rep2	sgCtrl	DMSO
2	3	11	16	355	379	283779	717294	108999	Rep2	sgCtrl	DMSO
2	3	11	17	532	389	169466	208259	194.7	Rep2	sgCtrl	DMSO
2	3	11	18	369	393	628928	507191	287057	Rep2	sgCtrl	DMSO
2	3	11	19	418	409	964064	530002	226318	Rep2	sgCtrl	DMSO
2	3	11	20	102	29	516603	638.13	274577	Rep2	sgCtrl	DMSO
2	3	11	21	38	86	256669	530743	319507	Rep2	sgCtrl	DMSO
2	3	11	22	107	115	287774	518.22	592.42	Rep2	sgCtrl	DMSO
2	3	11	23	150	105	496445	517471	321587	Rep2	sgCtrl	DMSO
2	3	11	24	132	147	587135	456615	299538	Rep2	sgCtrl	DMSO
2	3	11	25	405	147	986.17	395831	307859	Rep2	sgCtrl	DMSO
2	3	11	26	565	159	776173	402663	354037	Rep2	sgCtrl	DMSO
2	3	11	27	310	228	264977	473576	362774	Rep2	sgCtrl	DMSO
2	3	11	28	396	254	427218	609564	255439	Rep2	sgCtrl	DMSO
2	3	11	29	269	283	1213.57	635134	223821	Rep2	sgCtrl	DMSO
2	3	11	30	255	319	236929	546696	274993	Rep2	sgCtrl	DMSO
2	3	11	31	418	350	639214	524232	266672	Rep2	sgCtrl	DMSO
2	3	11	32	443	373	196958	505543	318675	Rep2	sgCtrl	DMSO
2	3	12	1	366	14	203438	467157	185131	Rep2	sgCtrl	DMSO
2	3	12	2	387	18	231791	344386	250863	Rep2	sgCtrl	DMSO
2	3	12	3	221	179	130876	428598	370262	Rep2	sgCtrl	DMSO
2	3	12	4	650	281	212564	351696	227.15	Rep2	sgCtrl	DMSO
2	3	12	5	433	316	908414	357.56	221325	Rep2	sgCtrl	DMSO
2	3	12	6	83	333	100217	308072	249615	Rep2	sgCtrl	DMSO
2	3	12	7	144	337	112028	100294	594916	Rep2	sgCtrl	DMSO
2	3	12	8	180	340	160764	172799	599076	Rep2	sgCtrl	DMSO
2	3	12	9	121	344	104679	361861	232974	Rep2	sgCtrl	DMSO
2	3	12	10	163	362	492095	336874	263.76	Rep2	sgCtrl	DMSO
2	3	12	11	62	379	90286	342346	450971	Rep2	sgCtrl	DMSO
2	3	12	12	642	398	372112	452089	262928	Rep2	sgCtrl	DMSO
2	3	12	13	344	424	860878	355727	208429	Rep2	sgCtrl	DMSO
2	3	12	14	321	438	870285	326153	233806	Rep2	sgCtrl	DMSO
2	3	12	15	494	473	393075	283889	210093	Rep2	sgCtrl	DMSO
2	3	12	16	368	100	163388	463495	354869	Rep2	sgCtrl	DMSO
2	3	12	17	134	164	1086.5	372644	276657	Rep2	sgCtrl	DMSO
2	3	12	18	20	215	618474	365274	299122	Rep2	sgCtrl	DMSO
2	3	12	19	370	225	199928	529.95	290385	Rep2	sgCtrl	DMSO
2	3	12	20	627	316	220971	440557	355701	Rep2	sgCtrl	DMSO
2	3	12	21	60	337	428131	336.81	257936	Rep2	sgCtrl	DMSO
2	3	12	22	100	383	259317	314836	236302	Rep2	sgCtrl	DMSO
2	3	12	23	460	389	743.16	299186	304946	Rep2	sgCtrl	DMSO
2	3	10	1	104	26	1161.17	348615	220493	Rep2	sgCtrl	DMSO
2	3	10	2	192	30	221615	291796	322003	Rep2	sgCtrl	DMSO
2	3	10	3	189	61	645286	315104	208013	Rep2	sgCtrl	DMSO
2	3	10	4	177	76	380144	247559	981819	Rep2	sgCtrl	DMSO
2	3	10	5	64	96	16.41	497183	291218	Rep2	sgCtrl	DMSO
2	3	10	6	499	270	138418	453701	189291	Rep2	sgCtrl	DMSO
2	3	10	7	428	312	257005	459651	168074	Rep2	sgCtrl	DMSO
2	3	10	8	443	318	304821	418384	186379	Rep2	sgCtrl	DMSO
2	3	10	9	645	349	121254	312648	235.47	Rep2	sgCtrl	DMSO
2	3	10	10	604	338	124243	352692	461788	Rep2	sgCtrl	DMSO
2	3	10	11	427	345	1295.14	427008	265.84	Rep2	sgCtrl	DMSO
2	3	10	12	616	372	135666	317631	259184	Rep2	sgCtrl	DMSO
2	3	10	13	623	432	142189	247.32	304114	Rep2	sgCtrl	DMSO
2	3	10	14	82	20	187975	311653	302034	Rep2	sgCtrl	DMSO
2	3	10	15	246	19	2037.79	363117	331988	Rep2	sgCtrl	DMSO
2	3	10	16	163	36	169981	397354	220909	Rep2	sgCtrl	DMSO
2	3	10	17	243	67	999621	373178	359862	Rep2	sgCtrl	DMSO
2	3	10	18	83	88	251295	521049	324.5	Rep2	sgCtrl	DMSO
2	3	10	19	126	89	232732	469.92	348629	Rep2	sgCtrl	DMSO
2	3	10	20	198	166	397308	296.97	376503	Rep2	sgCtrl	DMSO
2	3	10	21	131	165	782.2	303.03	363606	Rep2	sgCtrl	DMSO
2	3	10	22	488	299	149621	511609	483421	Rep2	sgCtrl	DMSO
2	3	10	23	581	471	252486	377562	339.06	Rep2	sgCtrl	DMSO
2	3	16	1	135	23	683412	547135	216333	Rep2	sgCtrl	DMSO
2	3	16	2	291	241	192237	187198	161834	Rep2	sgCtrl	DMSO
2	3	16	3	74	332	215284	741616	219661	Rep2	sgCtrl	DMSO
2	3	16	4	45	332	511321	650418	137288	Rep2	sgCtrl	DMSO
2	3	16	5	49	354	504636	565006	732204	Rep2	sgCtrl	DMSO
2	3	16	6	15	364	296437	365.08	207596	Rep2	sgCtrl	DMSO
2	3	16	7	27	405	955914	772793	154761	Rep2	sgCtrl	DMSO
2	3	16	8	150	420	112231	1558.99	100678	Rep2	sgCtrl	DMSO
2	3	16	9	35	176	301257	499208	254607	Rep2	sgCtrl	DMSO
2	3	16	10	29	285	142157	529861	212589	Rep2	sgCtrl	DMSO
2	3	16	11	252	328	399.09	365816	309107	Rep2	sgCtrl	DMSO
2	3	14	1	115	80	133448	590928	132712	Rep2	sgCtrl	DMSO
2	3	14	2	94	91	126638	568006	144777	Rep2	sgCtrl	DMSO
2	3	14	3	123	108	120931	413732	192204	Rep2	sgCtrl	DMSO
2	3	14	4	56	127	979876	385222	200524	Rep2	sgCtrl	DMSO
2	3	14	5	599	130	283189	291718	386071	Rep2	sgCtrl	DMSO
2	3	14	6	466	148	391065	405134	386903	Rep2	sgCtrl	DMSO
2	3	14	7	111	167	13084	527053	148521	Rep2	sgCtrl	DMSO
2	3	14	8	129	176	998645	499461	153513	Rep2	sgCtrl	DMSO
2	3	14	9	115	257	779063	267025	302034	Rep2	sgCtrl	DMSO
2	3	14	10	524	291	197959	259.6	306.61	Rep2	sgCtrl	DMSO
2	3	14	11	100	300	751095	230.58	341973	Rep2	sgCtrl	DMSO
2	3	14	12	165	309	372374	295495	616133	Rep2	sgCtrl	DMSO
2	3	14	13	244	306	141324	278206	288721	Rep2	sgCtrl	DMSO
2	3	14	14	485	326	835523	432158	341973	Rep2	sgCtrl	DMSO
2	3	14	15	169	348	7136	245816	312019	Rep2	sgCtrl	DMSO
2	3	14	16	597	357	803096	268523	268752	Rep2	sgCtrl	DMSO
2	3	14	17	574	364	757863	275429	272496	Rep2	sgCtrl	DMSO
2	3	14	18	433	429	180196	249618	326.58	Rep2	sgCtrl	DMSO
2	3	14	19	406	442	297087	278849	291218	Rep2	sgCtrl	DMSO
2	3	14	20	331	456	693309	307851	223821	Rep2	sgCtrl	DMSO
2	3	14	21	549	37	40832	454653	713067	Rep2	sgCtrl	DMSO
2	3	14	22	559	90	279192	406.28	336148	Rep2	sgCtrl	DMSO
2	3	14	23	579	173	778078	268957	307442	Rep2	sgCtrl	DMSO
2	3	14	24	635	201	207353	330028	322003	Rep2	sgCtrl	DMSO
2	3	14	25	476	228	742013	436644	330.74	Rep2	sgCtrl	DMSO
2	3	14	26	534	218	226604	407327	812081	Rep2	sgCtrl	DMSO
2	3	14	27	597	261	879089	219704	392728	Rep2	sgCtrl	DMSO
2	3	14	28	178	272	593449	288756	327412	Rep2	sgCtrl	DMSO
2	3	14	29	449	274	223609	406769	634854	Rep2	sgCtrl	DMSO
2	3	14	30	401	311	771801	386011	367.35	Rep2	sgCtrl	DMSO
2	3	14	31	585	319	148.27	358183	400632	Rep2	sgCtrl	DMSO
2	3	14	32	472	351	874891	452517	381079	Rep2	sgCtrl	DMSO
2	3	14	33	405	377	10076	434182	755501	Rep2	sgCtrl	DMSO
2	3	14	34	230	360	190173	231213	354037	Rep2	sgCtrl	DMSO
2	3	14	35	533	385	112129	388733	789615	Rep2	sgCtrl	DMSO
2	3	14	36	369	395	863863	403385	400632	Rep2	sgCtrl	DMSO
2	3	14	37	613	415	368043	253758	302034	Rep2	sgCtrl	DMSO
2	3	14	38	343	426	114447	384612	363.19	Rep2	sgCtrl	DMSO
2	3	14	39	472	417	244.23	293205	371926	Rep2	sgCtrl	DMSO
2	3	14	40	505	435	87615	296958	533.76	Rep2	sgCtrl	DMSO
2	3	14	41	117	441	168422	426547	656903	Rep2	sgCtrl	DMSO
2	3	14	42	564	457	95054	349828	423929	Rep2	sgCtrl	DMSO
2	3	14	43	451	473	136947	297094	556225	Rep2	sgCtrl	DMSO
2	3	14	44	363	475	679965	296501	240878	Rep2	sgCtrl	DMSO
2	3	15	1	476	33	125687	480211	175563	Rep2	sgCtrl	DMSO
2	3	15	2	341	73	129639	839783	265008	Rep2	sgCtrl	DMSO
2	3	15	3	654	128	735129	719047	193036	Rep2	sgCtrl	DMSO
2	3	15	4	645	176	768632	698.6	197612	Rep2	sgCtrl	DMSO
2	3	15	5	410	342	238095	972936	148521	Rep2	sgCtrl	DMSO
2	3	15	6	521	362	971373	339076	212173	Rep2	sgCtrl	DMSO
2	3	15	7	432	371	101988	341288	209261	Rep2	sgCtrl	DMSO
2	3	15	8	536	373	135364	296265	251279	Rep2	sgCtrl	DMSO
2	3	15	9	405	361	347787	584177	241711	Rep2	sgCtrl	DMSO
2	3	15	10	506	406	829707	333278	198.86	Rep2	sgCtrl	DMSO
2	3	15	11	423	403	911435	359552	185547	Rep2	sgCtrl	DMSO
2	3	15	12	479	407	949286	364.59	174731	Rep2	sgCtrl	DMSO
2	3	15	13	589	418	967321	549505	232974	Rep2	sgCtrl	DMSO
2	3	15	14	428	457	922554	422394	153097	Rep2	sgCtrl	DMSO
2	3	15	15	445	462	353793	423316	156841	Rep2	sgCtrl	DMSO
2	3	15	16	595	463	109017	488287	266672	Rep2	sgCtrl	DMSO
2	3	15	17	642	14	932877	646.37	212589	Rep2	sgCtrl	DMSO
2	3	15	18	457	22	144682	536554	320755	Rep2	sgCtrl	DMSO
2	3	13	1	25	34	394215	404312	201356	Rep2	sgCtrl	DMSO
2	3	13	2	27	79	169587	520487	322003	Rep2	sgCtrl	DMSO
2	3	13	3	578	209	329728	315529	255439	Rep2	sgCtrl	DMSO
2	3	13	4	534	236	253141	291812	285809	Rep2	sgCtrl	DMSO
2	3	13	5	187	326	69841	305076	235.47	Rep2	sgCtrl	DMSO
2	3	13	6	132	339	573848	243235	279985	Rep2	sgCtrl	DMSO
2	3	13	7	202	335	701499	353103	194284	Rep2	sgCtrl	DMSO
2	3	13	8	166	361	615863	270456	207.18	Rep2	sgCtrl	DMSO
2	3	13	9	183	369	645266	291428	281233	Rep2	sgCtrl	DMSO
2	3	13	10	108	364	58122	265212	259184	Rep2	sgCtrl	DMSO
2	3	13	11	168	404	584815	294.5	224654	Rep2	sgCtrl	DMSO
2	3	13	12	122	418	6257	268264	252527	Rep2	sgCtrl	DMSO
2	3	13	13	504	438	510878	301981	217997	Rep2	sgCtrl	DMSO
2	3	13	14	536	469	587961	257.96	259184	Rep2	sgCtrl	DMSO
2	3	13	15	549	32	509268	300076	278321	Rep2	sgCtrl	DMSO
2	3	13	16	440	54	258415	733.39	337812	Rep2	sgCtrl	DMSO
2	3	13	17	352	64	849185	747312	342389	Rep2	sgCtrl	DMSO
2	3	13	18	89	145	882399	339783	475101	Rep2	sgCtrl	DMSO
2	3	13	19	548	189	401581	405683	495902	Rep2	sgCtrl	DMSO
2	3	13	20	25	222	196133	422866	341141	Rep2	sgCtrl	DMSO
2	3	13	21	575	285	200612	210537	399.8	Rep2	sgCtrl	DMSO
2	3	13	22	410	396	997312	163.33	509215	Rep2	sgCtrl	DMSO
2	3	13	23	527	411	623478	350156	614885	Rep2	sgCtrl	DMSO
2	3	13	24	611	413	773439	389853	733036	Rep2	sgCtrl	DMSO
2	3	13	25	573	451	634387	327681	631526	Rep2	sgCtrl	DMSO
2	3	13	26	28	460	927846	280441	237.55	Rep2	sgCtrl	DMSO
2	3	13	27	630	471	105459	334752	376087	Rep2	sgCtrl	DMSO
2	3	19	1	166	118	233539	741858	222157	Rep2	sgCtrl	DMSO
2	3	19	2	172	280	126751	686043	115239	Rep2	sgCtrl	DMSO
2	3	19	3	156	284	126789	747037	124391	Rep2	sgCtrl	DMSO
2	3	19	4	116	406	411348	579173	250031	Rep2	sgCtrl	DMSO
2	3	17	1	114	19	846905	299044	302.45	Rep2	sgCtrl	DMSO
2	3	17	2	441	81	298117	195.31	474269	Rep2	sgCtrl	DMSO
2	3	17	3	587	76	595755	251974	176395	Rep2	sgCtrl	DMSO
2	3	17	4	482	98	108074	284299	246287	Rep2	sgCtrl	DMSO
2	3	17	5	623	97	555052	201302	358198	Rep2	sgCtrl	DMSO
2	3	17	6	597	98	581707	207093	102342	Rep2	sgCtrl	DMSO
2	3	17	7	198	103	161141	497012	138536	Rep2	sgCtrl	DMSO
2	3	17	8	221	112	146837	643212	178891	Rep2	sgCtrl	DMSO
2	3	17	9	134	149	713568	318658	248367	Rep2	sgCtrl	DMSO
2	3	17	10	116	199	7017	289403	269168	Rep2	sgCtrl	DMSO
2	3	17	11	413	388	235805	340237	323667	Rep2	sgCtrl	DMSO
2	3	17	12	456	419	662088	306714	227.15	Rep2	sgCtrl	DMSO
2	3	17	13	482	426	663618	315708	209261	Rep2	sgCtrl	DMSO
2	3	17	14	507	447	798214	293.17	232974	Rep2	sgCtrl	DMSO
2	3	17	15	349	464	220988	283959	325332	Rep2	sgCtrl	DMSO
2	3	17	16	49	50	806429	301303	291218	Rep2	sgCtrl	DMSO
2	3	17	17	107	79	266926	432831	422265	Rep2	sgCtrl	DMSO
2	3	17	18	146	68	383701	577079	576195	Rep2	sgCtrl	DMSO
2	3	17	19	146	110	167571	546901	324083	Rep2	sgCtrl	DMSO
2	3	17	20	57	115	922326	415723	447227	Rep2	sgCtrl	DMSO
2	3	17	21	41	140	917755	474.54	363.19	Rep2	sgCtrl	DMSO
2	3	17	22	161	150	923614	382702	202604	Rep2	sgCtrl	DMSO
2	3	17	23	109	248	601585	247752	314931	Rep2	sgCtrl	DMSO
2	3	17	24	377	444	113841	284139	863252	Rep2	sgCtrl	DMSO
2	3	17	25	533	438	885666	285313	493406	Rep2	sgCtrl	DMSO
2	3	17	26	487	474	127566	352364	189707	Rep2	sgCtrl	DMSO
2	3	18	1	494	18	254045	748854	111079	Rep2	sgCtrl	DMSO
2	3	18	2	367	21	211987	481606	374839	Rep2	sgCtrl	DMSO
2	3	18	3	613	36	360804	487406	931896	Rep2	sgCtrl	DMSO
2	3	18	4	505	46	287522	594.18	141032	Rep2	sgCtrl	DMSO
2	3	18	5	596	44	292511	401771	961018	Rep2	sgCtrl	DMSO
2	3	18	6	426	39	251836	483691	355701	Rep2	sgCtrl	DMSO
2	3	18	7	608	63	850064	469886	233806	Rep2	sgCtrl	DMSO
2	3	18	8	345	79	1350.47	839891	133128	Rep2	sgCtrl	DMSO
2	3	18	9	609	82	424859	610149	103.59	Rep2	sgCtrl	DMSO
2	3	18	10	424	95	194679	332876	252527	Rep2	sgCtrl	DMSO
2	3	18	11	593	87	255935	540707	153513	Rep2	sgCtrl	DMSO
2	3	18	12	390	90	200333	435267	187211	Rep2	sgCtrl	DMSO
2	3	18	13	166	252	280576	308134	278737	Rep2	sgCtrl	DMSO
2	3	18	14	136	270	353.65	262674	326996	Rep2	sgCtrl	DMSO
2	3	18	15	151	295	16009	485837	138.12	Rep2	sgCtrl	DMSO
2	3	18	16	137	314	135483	325015	228398	Rep2	sgCtrl	DMSO
2	3	18	17	181	382	165238	306683	524192	Rep2	sgCtrl	DMSO
2	3	18	18	170	397	147721	445201	122311	Rep2	sgCtrl	DMSO
2	3	18	19	200	399	333369	391983	744685	Rep2	sgCtrl	DMSO
2	3	18	20	227	417	204747	740.44	205932	Rep2	sgCtrl	DMSO
2	3	18	21	203	421	216786	536313	139784	Rep2	sgCtrl	DMSO
2	3	18	22	253	423	229756	877771	221325	Rep2	sgCtrl	DMSO
2	3	18	23	186	417	383927	416762	126056	Rep2	sgCtrl	DMSO
2	3	18	24	289	447	931521	687.95	232558	Rep2	sgCtrl	DMSO
2	3	18	25	327	441	143661	570861	257936	Rep2	sgCtrl	DMSO
2	3	18	26	265	443	197859	775912	188459	Rep2	sgCtrl	DMSO
2	3	18	27	218	454	279277	386501	222573	Rep2	sgCtrl	DMSO
2	3	18	28	254	465	407.49	432524	237.55	Rep2	sgCtrl	DMSO
2	3	18	29	388	58	221838	495518	344053	Rep2	sgCtrl	DMSO
2	3	18	30	331	105	180484	1047.67	197612	Rep2	sgCtrl	DMSO
2	3	20	1	123	18	502.47	466242	290385	Rep2	sgCtrl	DMSO
2	3	20	2	155	35	583934	488.86	214253	Rep2	sgCtrl	DMSO
2	3	20	3	611	351	131097	326424	193452	Rep2	sgCtrl	DMSO
2	3	20	4	51	359	591823	424218	376503	Rep2	sgCtrl	DMSO
2	3	20	5	570	446	123463	299.2	213837	Rep2	sgCtrl	DMSO
2	3	20	6	312	461	108247	403316	344053	Rep2	sgCtrl	DMSO
2	3	20	7	215	25	824.64	427929	258768	Rep2	sgCtrl	DMSO
2	3	20	8	179	62	208853	482262	323667	Rep2	sgCtrl	DMSO
2	3	20	9	223	312	994072	428536	322835	Rep2	sgCtrl	DMSO
2	3	20	10	535	361	865295	275667	232558	Rep2	sgCtrl	DMSO
2	3	20	11	432	434	698592	260412	265.84	Rep2	sgCtrl	DMSO
2	3	22	1	27	295	334111	496293	285393	Rep2	sgCtrl	DMSO
2	3	22	2	634	357	16141	492997	129.8	Rep2	sgCtrl	DMSO
2	3	22	3	658	395	188503	470.01	130632	Rep2	sgCtrl	DMSO
2	3	22	4	642	434	207601	467718	277489	Rep2	sgCtrl	DMSO
2	3	22	5	47	260	980842	478251	306194	Rep2	sgCtrl	DMSO
2	3	22	6	644	335	16106	549036	243375	Rep2	sgCtrl	DMSO
[truncated: 35,896 more rows]

## Sheet: Figure 3e-f
Figure 3e-f
ROW	COL	field	n	x	y	bp1_foci	h2ax_intensity	Replicate	Cells	Treatment
2	10	4	1	285	30	12	262773	Rep3	sgCtrl	TMZ+O6BG
2	10	4	2	347	57	6	368874	Rep3	sgCtrl	TMZ+O6BG
2	10	4	3	339	78	7	365261	Rep3	sgCtrl	TMZ+O6BG
2	10	4	4	397	100	11	539353	Rep3	sgCtrl	TMZ+O6BG
2	10	4	5	260	102	7	845788	Rep3	sgCtrl	TMZ+O6BG
2	10	4	6	513	119	7	780925	Rep3	sgCtrl	TMZ+O6BG
2	10	4	7	235	155	30	526483	Rep3	sgCtrl	TMZ+O6BG
2	10	4	8	260	187	10	882224	Rep3	sgCtrl	TMZ+O6BG
2	10	4	9	243	210	9	877229	Rep3	sgCtrl	TMZ+O6BG
2	10	4	10	204	206	6	104636	Rep3	sgCtrl	TMZ+O6BG
2	10	4	11	90	264	13	114279	Rep3	sgCtrl	TMZ+O6BG
2	10	4	12	466	281	9	104156	Rep3	sgCtrl	TMZ+O6BG
2	10	4	13	115	336	11	515076	Rep3	sgCtrl	TMZ+O6BG
2	10	4	14	205	351	12	154238	Rep3	sgCtrl	TMZ+O6BG
2	10	4	15	137	364	4	448245	Rep3	sgCtrl	TMZ+O6BG
2	10	4	16	409	360	5	181106	Rep3	sgCtrl	TMZ+O6BG
2	10	4	17	228	432	19	205962	Rep3	sgCtrl	TMZ+O6BG
2	10	2	1	607	344	62	700511	Rep3	sgCtrl	TMZ+O6BG
2	10	5	1	161	177	23	258365	Rep3	sgCtrl	TMZ+O6BG
2	10	5	2	44	296	6	17335	Rep3	sgCtrl	TMZ+O6BG
2	10	5	3	79	92	76	674014	Rep3	sgCtrl	TMZ+O6BG
2	10	7	1	330	44	37	211264	Rep3	sgCtrl	TMZ+O6BG
2	10	7	2	262	39	18	164648	Rep3	sgCtrl	TMZ+O6BG
2	10	7	3	320	69	47	150708	Rep3	sgCtrl	TMZ+O6BG
2	10	7	4	341	66	17	145871	Rep3	sgCtrl	TMZ+O6BG
2	10	7	5	220	117	22	112179	Rep3	sgCtrl	TMZ+O6BG
2	10	7	6	247	117	10	120516	Rep3	sgCtrl	TMZ+O6BG
2	10	7	7	289	124	25	122848	Rep3	sgCtrl	TMZ+O6BG
2	10	7	8	203	179	19	160178	Rep3	sgCtrl	TMZ+O6BG
2	10	7	9	472	262	37	970839	Rep3	sgCtrl	TMZ+O6BG
2	10	7	10	151	265	9	130718	Rep3	sgCtrl	TMZ+O6BG
2	10	7	11	663	302	11	745903	Rep3	sgCtrl	TMZ+O6BG
2	10	7	12	135	359	37	129216	Rep3	sgCtrl	TMZ+O6BG
2	10	7	13	86	452	17	205998	Rep3	sgCtrl	TMZ+O6BG
2	10	7	14	116	468	10	189241	Rep3	sgCtrl	TMZ+O6BG
2	10	8	1	586	74	36	293989	Rep3	sgCtrl	TMZ+O6BG
2	10	9	1	481	221	34	17295	Rep3	sgCtrl	TMZ+O6BG
2	10	10	1	527	120	50	521515	Rep3	sgCtrl	TMZ+O6BG
2	10	10	2	374	59	58	908391	Rep3	sgCtrl	TMZ+O6BG
2	10	10	3	288	325	100	584924	Rep3	sgCtrl	TMZ+O6BG
2	10	10	4	492	458	58	707735	Rep3	sgCtrl	TMZ+O6BG
2	10	12	1	99	399	18	406464	Rep3	sgCtrl	TMZ+O6BG
2	10	12	2	484	155	20	437085	Rep3	sgCtrl	TMZ+O6BG
2	10	12	3	194	167	13	232094	Rep3	sgCtrl	TMZ+O6BG
2	10	12	4	274	377	24	58028	Rep3	sgCtrl	TMZ+O6BG
2	10	12	5	436	375	51	426134	Rep3	sgCtrl	TMZ+O6BG
2	10	12	6	161	408	60	88.22	Rep3	sgCtrl	TMZ+O6BG
2	10	14	1	395	255	42	220493	Rep3	sgCtrl	TMZ+O6BG
2	10	13	1	124	50	19	371099	Rep3	sgCtrl	TMZ+O6BG
2	10	13	2	513	51	60	620658	Rep3	sgCtrl	TMZ+O6BG
2	10	15	1	568	193	95	191343	Rep3	sgCtrl	TMZ+O6BG
2	10	16	1	321	163	39	289458	Rep3	sgCtrl	TMZ+O6BG
2	10	16	2	486	203	71	104954	Rep3	sgCtrl	TMZ+O6BG
2	10	16	3	298	222	18	251383	Rep3	sgCtrl	TMZ+O6BG
2	10	17	1	225	189	24	436527	Rep3	sgCtrl	TMZ+O6BG
2	10	17	2	374	72	58	666107	Rep3	sgCtrl	TMZ+O6BG
2	10	17	3	561	186	102	777645	Rep3	sgCtrl	TMZ+O6BG
2	10	17	4	300	296	132	980129	Rep3	sgCtrl	TMZ+O6BG
2	10	17	5	460	299	116	880192	Rep3	sgCtrl	TMZ+O6BG
2	10	18	1	254	112	12	270237	Rep3	sgCtrl	TMZ+O6BG
2	10	18	2	563	65	71	40314	Rep3	sgCtrl	TMZ+O6BG
2	10	18	3	152	78	84	892422	Rep3	sgCtrl	TMZ+O6BG
2	10	18	4	541	232	58	359593	Rep3	sgCtrl	TMZ+O6BG
2	10	18	5	277	245	155	590555	Rep3	sgCtrl	TMZ+O6BG
2	10	18	6	523	324	50	37857	Rep3	sgCtrl	TMZ+O6BG
2	10	18	7	276	426	101	855884	Rep3	sgCtrl	TMZ+O6BG
2	10	18	8	424	444	75	748289	Rep3	sgCtrl	TMZ+O6BG
2	10	19	1	19	103	4	226839	Rep3	sgCtrl	TMZ+O6BG
2	10	19	2	300	342	13	174479	Rep3	sgCtrl	TMZ+O6BG
2	10	19	3	83	443	61	73224	Rep3	sgCtrl	TMZ+O6BG
2	10	19	4	400	130	29	214514	Rep3	sgCtrl	TMZ+O6BG
2	10	19	5	212	238	24	377194	Rep3	sgCtrl	TMZ+O6BG
2	10	19	6	530	205	60	131876	Rep3	sgCtrl	TMZ+O6BG
2	10	19	7	592	255	78	139285	Rep3	sgCtrl	TMZ+O6BG
2	10	19	8	435	355	61	134201	Rep3	sgCtrl	TMZ+O6BG
2	10	20	1	121	68	67	661449	Rep3	sgCtrl	TMZ+O6BG
2	10	20	2	654	147	22	705441	Rep3	sgCtrl	TMZ+O6BG
2	10	20	3	76	263	25	43933	Rep3	sgCtrl	TMZ+O6BG
2	10	20	4	87	439	40	423241	Rep3	sgCtrl	TMZ+O6BG
2	10	20	5	107	188	62	678599	Rep3	sgCtrl	TMZ+O6BG
2	10	21	1	493	190	5	135993	Rep3	sgCtrl	TMZ+O6BG
2	10	21	2	579	43	16	163335	Rep3	sgCtrl	TMZ+O6BG
2	10	21	3	429	95	12	170943	Rep3	sgCtrl	TMZ+O6BG
2	10	23	1	221	200	18	22819	Rep3	sgCtrl	TMZ+O6BG
2	10	23	2	190	359	11	206743	Rep3	sgCtrl	TMZ+O6BG
2	10	23	3	139	381	11	22259	Rep3	sgCtrl	TMZ+O6BG
2	10	22	1	255	311	16	192743	Rep3	sgCtrl	TMZ+O6BG
2	10	22	2	162	39	57	488172	Rep3	sgCtrl	TMZ+O6BG
2	10	22	3	608	78	90	116151	Rep3	sgCtrl	TMZ+O6BG
2	10	22	4	453	94	26	138951	Rep3	sgCtrl	TMZ+O6BG
2	10	22	5	351	91	42	228198	Rep3	sgCtrl	TMZ+O6BG
2	10	22	6	453	291	25	24427	Rep3	sgCtrl	TMZ+O6BG
2	10	25	1	85	59	141	112282	Rep3	sgCtrl	TMZ+O6BG
2	10	25	2	261	139	40	461046	Rep3	sgCtrl	TMZ+O6BG
2	10	27	1	398	138	41	189624	Rep3	sgCtrl	TMZ+O6BG
2	10	27	2	54	367	17	209804	Rep3	sgCtrl	TMZ+O6BG
2	10	27	3	381	322	32	154127	Rep3	sgCtrl	TMZ+O6BG
2	10	28	1	402	49	62	309368	Rep3	sgCtrl	TMZ+O6BG
2	10	28	2	254	348	30	496842	Rep3	sgCtrl	TMZ+O6BG
2	10	28	3	203	421	26	446715	Rep3	sgCtrl	TMZ+O6BG
2	10	30	1	395	300	6	580175	Rep3	sgCtrl	TMZ+O6BG
2	10	30	2	538	87	80	622542	Rep3	sgCtrl	TMZ+O6BG
2	10	30	3	597	186	71	475268	Rep3	sgCtrl	TMZ+O6BG
2	10	29	1	487	150	51	510131	Rep3	sgCtrl	TMZ+O6BG
2	10	29	2	306	372	23	274782	Rep3	sgCtrl	TMZ+O6BG
2	10	29	3	85	378	68	485076	Rep3	sgCtrl	TMZ+O6BG
2	10	29	4	62	254	110	663972	Rep3	sgCtrl	TMZ+O6BG
2	10	29	5	492	315	48	435056	Rep3	sgCtrl	TMZ+O6BG
2	10	31	1	107	215	19	340873	Rep3	sgCtrl	TMZ+O6BG
2	10	31	2	137	243	7	267847	Rep3	sgCtrl	TMZ+O6BG
2	10	31	3	247	149	35	267025	Rep3	sgCtrl	TMZ+O6BG
2	10	31	4	155	207	27	326239	Rep3	sgCtrl	TMZ+O6BG
2	10	31	5	210	333	64	359261	Rep3	sgCtrl	TMZ+O6BG
2	10	32	1	130	223	61	675758	Rep3	sgCtrl	TMZ+O6BG
2	10	35	1	517	134	25	223766	Rep3	sgCtrl	TMZ+O6BG
2	10	35	2	595	311	52	294972	Rep3	sgCtrl	TMZ+O6BG
2	10	34	1	8	156	6	480065	Rep3	sgCtrl	TMZ+O6BG
2	2	3	1	494	179	19	996381	Rep1	sgCtrl	DMSO
2	2	3	2	480	259	27	121424	Rep1	sgCtrl	DMSO
2	2	5	1	448	44	32	711133	Rep1	sgCtrl	DMSO
2	2	5	2	556	53	69	566689	Rep1	sgCtrl	DMSO
2	2	5	3	199	102	9	116525	Rep1	sgCtrl	DMSO
2	2	5	4	428	146	14	116554	Rep1	sgCtrl	DMSO
2	2	5	5	147	150	11	138762	Rep1	sgCtrl	DMSO
2	2	5	6	573	134	78	777541	Rep1	sgCtrl	DMSO
2	2	5	7	637	166	35	654589	Rep1	sgCtrl	DMSO
2	2	5	8	376	188	7	141816	Rep1	sgCtrl	DMSO
2	2	5	9	625	234	71	632648	Rep1	sgCtrl	DMSO
2	2	5	10	626	324	40	781649	Rep1	sgCtrl	DMSO
2	2	5	11	432	354	34	121679	Rep1	sgCtrl	DMSO
2	2	5	12	140	330	19	165467	Rep1	sgCtrl	DMSO
2	2	5	13	209	344	8	148494	Rep1	sgCtrl	DMSO
2	2	5	14	35	382	28	831479	Rep1	sgCtrl	DMSO
2	2	5	15	328	103	12	94036	Rep1	sgCtrl	DMSO
2	2	5	16	66	140	20	184567	Rep1	sgCtrl	DMSO
2	2	5	17	303	151	10	96395	Rep1	sgCtrl	DMSO
2	2	5	18	191	223	42	240891	Rep1	sgCtrl	DMSO
2	2	5	19	331	250	14	139302	Rep1	sgCtrl	DMSO
2	2	5	20	272	274	13	134245	Rep1	sgCtrl	DMSO
2	2	5	21	170	284	42	27773	Rep1	sgCtrl	DMSO
2	2	5	22	535	314	31	105813	Rep1	sgCtrl	DMSO
2	2	5	23	392	405	67	154171	Rep1	sgCtrl	DMSO
2	2	4	1	269	264	45	93369	Rep1	sgCtrl	DMSO
2	2	4	2	98	299	37	271254	Rep1	sgCtrl	DMSO
2	2	4	3	227	214	78	31269	Rep1	sgCtrl	DMSO
2	2	6	1	324	26	11	128333	Rep1	sgCtrl	DMSO
2	2	6	2	431	85	20	128222	Rep1	sgCtrl	DMSO
2	2	6	3	336	98	12	127562	Rep1	sgCtrl	DMSO
2	2	6	4	520	186	8	114205	Rep1	sgCtrl	DMSO
2	2	7	1	220	50	48	295865	Rep1	sgCtrl	DMSO
2	2	7	2	439	193	32	332636	Rep1	sgCtrl	DMSO
2	2	7	3	221	289	38	991098	Rep1	sgCtrl	DMSO
2	2	7	4	404	293	26	372044	Rep1	sgCtrl	DMSO
2	2	7	5	263	335	82	345766	Rep1	sgCtrl	DMSO
2	2	7	6	395	337	10	983054	Rep1	sgCtrl	DMSO
2	2	7	7	427	351	25	25326	Rep1	sgCtrl	DMSO
2	2	7	8	205	377	48	351242	Rep1	sgCtrl	DMSO
2	2	7	9	390	407	59	368993	Rep1	sgCtrl	DMSO
2	2	7	10	11	438	7	167529	Rep1	sgCtrl	DMSO
2	2	7	11	273	48	58	38322	Rep1	sgCtrl	DMSO
2	2	7	12	127	125	78	426049	Rep1	sgCtrl	DMSO
2	2	7	13	173	149	58	341387	Rep1	sgCtrl	DMSO
2	2	7	14	258	226	61	310774	Rep1	sgCtrl	DMSO
2	2	7	15	45	259	63	244092	Rep1	sgCtrl	DMSO
2	2	7	16	100	299	80	231813	Rep1	sgCtrl	DMSO
2	2	7	17	290	434	45	209436	Rep1	sgCtrl	DMSO
2	2	9	1	224	183	22	260127	Rep1	sgCtrl	DMSO
2	2	10	1	129	24	39	24241	Rep1	sgCtrl	DMSO
2	2	10	2	46	84	24	14372	Rep1	sgCtrl	DMSO
2	2	10	3	310	97	21	128619	Rep1	sgCtrl	DMSO
2	2	10	4	227	208	15	147874	Rep1	sgCtrl	DMSO
2	2	10	5	256	249	12	193665	Rep1	sgCtrl	DMSO
2	2	10	6	93	306	21	175219	Rep1	sgCtrl	DMSO
2	2	10	7	333	284	30	158537	Rep1	sgCtrl	DMSO
2	2	10	8	558	309	22	142342	Rep1	sgCtrl	DMSO
2	2	10	9	258	319	2	128783	Rep1	sgCtrl	DMSO
2	2	10	10	665	339	4	143439	Rep1	sgCtrl	DMSO
2	2	10	11	563	355	11	128103	Rep1	sgCtrl	DMSO
2	2	10	12	225	357	16	155276	Rep1	sgCtrl	DMSO
2	2	10	13	95	386	28	187024	Rep1	sgCtrl	DMSO
2	2	10	14	314	395	53	149093	Rep1	sgCtrl	DMSO
2	2	10	15	233	434	8	164312	Rep1	sgCtrl	DMSO
2	2	10	16	193	422	6	144401	Rep1	sgCtrl	DMSO
2	2	10	17	583	78	21	192038	Rep1	sgCtrl	DMSO
2	2	10	18	350	130	24	259413	Rep1	sgCtrl	DMSO
2	2	10	19	101	193	17	234134	Rep1	sgCtrl	DMSO
2	2	10	20	514	196	31	260764	Rep1	sgCtrl	DMSO
2	2	10	21	135	259	24	17776	Rep1	sgCtrl	DMSO
2	2	10	22	486	302	36	18363	Rep1	sgCtrl	DMSO
2	2	10	23	630	408	31	247018	Rep1	sgCtrl	DMSO
2	2	10	24	452	408	57	42917	Rep1	sgCtrl	DMSO
2	2	12	1	590	218	37	701142	Rep1	sgCtrl	DMSO
2	2	12	2	431	406	4	994572	Rep1	sgCtrl	DMSO
2	2	12	3	522	194	12	770259	Rep1	sgCtrl	DMSO
2	2	12	4	527	455	63	131128	Rep1	sgCtrl	DMSO
2	2	13	1	215	424	11	160457	Rep1	sgCtrl	DMSO
2	2	13	2	153	440	23	169231	Rep1	sgCtrl	DMSO
2	2	13	3	408	343	44	63037	Rep1	sgCtrl	DMSO
2	2	13	4	277	356	44	557012	Rep1	sgCtrl	DMSO
2	2	14	1	417	86	33	166081	Rep1	sgCtrl	DMSO
2	2	14	2	214	373	25	189469	Rep1	sgCtrl	DMSO
2	2	14	3	204	195	117	381552	Rep1	sgCtrl	DMSO
2	2	14	4	262	216	65	293493	Rep1	sgCtrl	DMSO
2	2	14	5	152	271	40	227149	Rep1	sgCtrl	DMSO
2	2	14	6	254	275	58	35154	Rep1	sgCtrl	DMSO
2	2	14	7	150	367	48	171766	Rep1	sgCtrl	DMSO
2	2	14	8	300	414	48	171935	Rep1	sgCtrl	DMSO
2	2	15	1	123	454	8	248137	Rep1	sgCtrl	DMSO
2	2	16	1	511	89	77	529382	Rep1	sgCtrl	DMSO
2	2	16	2	548	161	43	514615	Rep1	sgCtrl	DMSO
2	2	16	3	664	260	26	546547	Rep1	sgCtrl	DMSO
2	2	16	4	519	279	30	533065	Rep1	sgCtrl	DMSO
2	2	16	5	572	297	51	523096	Rep1	sgCtrl	DMSO
2	2	16	6	183	451	9	156566	Rep1	sgCtrl	DMSO
2	2	16	7	257	452	9	105357	Rep1	sgCtrl	DMSO
2	2	16	8	621	85	93	548702	Rep1	sgCtrl	DMSO
2	2	16	9	376	389	20	906638	Rep1	sgCtrl	DMSO
2	2	18	1	640	318	19	825893	Rep1	sgCtrl	DMSO
2	2	18	2	573	346	19	372341	Rep1	sgCtrl	DMSO
2	2	17	1	221	239	54	212629	Rep1	sgCtrl	DMSO
2	2	17	2	166	275	34	21088	Rep1	sgCtrl	DMSO
2	2	17	3	183	320	25	209704	Rep1	sgCtrl	DMSO
2	2	17	4	216	391	61	284006	Rep1	sgCtrl	DMSO
2	2	17	5	92	59	29	177866	Rep1	sgCtrl	DMSO
2	2	17	6	463	77	46	553278	Rep1	sgCtrl	DMSO
2	2	17	7	122	153	72	219537	Rep1	sgCtrl	DMSO
2	2	17	8	107	243	70	228006	Rep1	sgCtrl	DMSO
2	2	17	9	53	318	59	209735	Rep1	sgCtrl	DMSO
2	2	20	1	35	466	15	189953	Rep1	sgCtrl	DMSO
2	2	19	1	522	9	1	46821	Rep1	sgCtrl	DMSO
2	2	19	2	183	151	15	106483	Rep1	sgCtrl	DMSO
2	2	19	3	370	164	24	770027	Rep1	sgCtrl	DMSO
2	2	19	4	86	181	2	279928	Rep1	sgCtrl	DMSO
2	2	19	5	332	205	53	698306	Rep1	sgCtrl	DMSO
2	2	19	6	86	233	1	133949	Rep1	sgCtrl	DMSO
2	2	19	7	64	269	3	131194	Rep1	sgCtrl	DMSO
2	2	19	8	108	35	20	30612	Rep1	sgCtrl	DMSO
2	2	19	9	365	77	15	731407	Rep1	sgCtrl	DMSO
2	2	19	10	301	289	17	786677	Rep1	sgCtrl	DMSO
2	2	19	11	391	325	94	562682	Rep1	sgCtrl	DMSO
2	2	24	1	142	157	73	318826	Rep1	sgCtrl	DMSO
2	2	24	2	220	253	68	281737	Rep1	sgCtrl	DMSO
2	2	24	3	160	259	67	309561	Rep1	sgCtrl	DMSO
2	2	24	4	44	249	59	294456	Rep1	sgCtrl	DMSO
2	2	22	1	348	136	4	875412	Rep1	sgCtrl	DMSO
2	2	22	2	416	263	30	55562	Rep1	sgCtrl	DMSO
2	2	22	3	177	297	6	120437	Rep1	sgCtrl	DMSO
2	2	22	4	513	324	39	473775	Rep1	sgCtrl	DMSO
2	2	22	5	155	335	1	123455	Rep1	sgCtrl	DMSO
2	2	22	6	452	339	37	540255	Rep1	sgCtrl	DMSO
2	2	22	7	289	366	4	736322	Rep1	sgCtrl	DMSO
2	2	22	8	339	368	10	666556	Rep1	sgCtrl	DMSO
2	2	22	9	481	402	35	754768	Rep1	sgCtrl	DMSO
2	2	22	10	380	397	11	598763	Rep1	sgCtrl	DMSO
2	2	22	11	294	437	12	683355	Rep1	sgCtrl	DMSO
2	2	22	12	298	211	6	953906	Rep1	sgCtrl	DMSO
2	2	22	13	264	292	5	956745	Rep1	sgCtrl	DMSO
2	2	22	14	357	450	5	980674	Rep1	sgCtrl	DMSO
2	2	25	1	132	40	5	232413	Rep1	sgCtrl	DMSO
2	2	25	2	299	46	18	354923	Rep1	sgCtrl	DMSO
2	2	25	3	188	112	36	378758	Rep1	sgCtrl	DMSO
2	2	25	4	350	108	33	224341	Rep1	sgCtrl	DMSO
2	2	25	5	390	152	42	222013	Rep1	sgCtrl	DMSO
2	2	25	6	214	180	39	222312	Rep1	sgCtrl	DMSO
2	2	25	7	57	207	42	290059	Rep1	sgCtrl	DMSO
2	2	25	8	544	241	28	186851	Rep1	sgCtrl	DMSO
2	2	25	9	365	236	21	247853	Rep1	sgCtrl	DMSO
2	2	25	10	42	266	26	257315	Rep1	sgCtrl	DMSO
2	2	25	11	54	330	10	16218	Rep1	sgCtrl	DMSO
2	2	25	12	28	342	7	146632	Rep1	sgCtrl	DMSO
2	2	25	13	594	390	41	270838	Rep1	sgCtrl	DMSO
2	2	25	14	317	430	14	149683	Rep1	sgCtrl	DMSO
2	2	25	15	79	95	31	261327	Rep1	sgCtrl	DMSO
2	2	25	16	159	199	44	212783	Rep1	sgCtrl	DMSO
2	2	25	17	580	190	29	235305	Rep1	sgCtrl	DMSO
2	2	25	18	293	251	42	130945	Rep1	sgCtrl	DMSO
2	2	25	19	496	305	24	220528	Rep1	sgCtrl	DMSO
2	2	25	20	389	313	32	248037	Rep1	sgCtrl	DMSO
2	2	25	21	430	399	47	196681	Rep1	sgCtrl	DMSO
2	2	25	22	113	430	15	218508	Rep1	sgCtrl	DMSO
2	2	28	1	340	272	20	879694	Rep1	sgCtrl	DMSO
2	2	28	2	175	312	2	186195	Rep1	sgCtrl	DMSO
2	2	28	3	424	315	19	684922	Rep1	sgCtrl	DMSO
2	2	28	4	126	407	8	115451	Rep1	sgCtrl	DMSO
2	2	28	5	525	351	98	617797	Rep1	sgCtrl	DMSO
2	2	28	6	454	404	123	834251	Rep1	sgCtrl	DMSO
2	2	28	7	357	404	43	797261	Rep1	sgCtrl	DMSO
2	2	29	1	42	199	32	368359	Rep1	sgCtrl	DMSO
2	2	29	2	460	377	10	212672	Rep1	sgCtrl	DMSO
2	2	29	3	382	435	12	145474	Rep1	sgCtrl	DMSO
2	2	29	4	516	255	67	214988	Rep1	sgCtrl	DMSO
2	2	29	5	630	242	86	25522	Rep1	sgCtrl	DMSO
2	2	30	1	609	40	40	158679	Rep1	sgCtrl	DMSO
2	2	30	2	554	69	29	15683	Rep1	sgCtrl	DMSO
2	2	30	3	626	98	33	167395	Rep1	sgCtrl	DMSO
2	2	30	4	550	142	45	158264	Rep1	sgCtrl	DMSO
2	2	30	5	615	160	13	20818	Rep1	sgCtrl	DMSO
2	2	30	6	162	86	64	366576	Rep1	sgCtrl	DMSO
2	2	30	7	74	74	31	331135	Rep1	sgCtrl	DMSO
2	2	30	8	228	116	57	37241	Rep1	sgCtrl	DMSO
2	2	31	1	450	45	16	130282	Rep1	sgCtrl	DMSO
2	2	31	2	227	40	2	176909	Rep1	sgCtrl	DMSO
2	2	31	3	340	50	11	127901	Rep1	sgCtrl	DMSO
2	2	31	4	527	188	12	931847	Rep1	sgCtrl	DMSO
2	2	31	5	426	255	8	85755	Rep1	sgCtrl	DMSO
2	2	31	6	630	279	82	896361	Rep1	sgCtrl	DMSO
2	2	31	7	469	295	22	648858	Rep1	sgCtrl	DMSO
2	2	31	8	490	358	68	586881	Rep1	sgCtrl	DMSO
2	2	31	9	520	250	22	750773	Rep1	sgCtrl	DMSO
2	2	31	10	348	303	13	774387	Rep1	sgCtrl	DMSO
2	2	31	11	609	385	120	609431	Rep1	sgCtrl	DMSO
2	2	31	12	459	445	102	721118	Rep1	sgCtrl	DMSO
2	2	32	1	664	189	4	7125	Rep1	sgCtrl	DMSO
2	2	32	2	517	345	67	711337	Rep1	sgCtrl	DMSO
2	2	33	1	628	7	3	10839	Rep1	sgCtrl	DMSO
2	2	33	2	640	68	11	140924	Rep1	sgCtrl	DMSO
2	2	33	3	525	146	34	234584	Rep1	sgCtrl	DMSO
2	2	33	4	582	186	3	18567	Rep1	sgCtrl	DMSO
2	2	33	5	617	250	16	174093	Rep1	sgCtrl	DMSO
2	2	33	6	405	268	23	107878	Rep1	sgCtrl	DMSO
2	2	33	7	505	284	11	105455	Rep1	sgCtrl	DMSO
2	2	33	8	372	298	19	17214	Rep1	sgCtrl	DMSO
2	2	33	9	545	321	10	101402	Rep1	sgCtrl	DMSO
2	2	33	10	479	350	9	965762	Rep1	sgCtrl	DMSO
2	2	33	11	505	31	13	179954	Rep1	sgCtrl	DMSO
2	2	33	12	575	46	18	145543	Rep1	sgCtrl	DMSO
2	2	33	13	396	166	77	238729	Rep1	sgCtrl	DMSO
2	2	33	14	547	230	25	193941	Rep1	sgCtrl	DMSO
2	2	33	15	493	226	32	191277	Rep1	sgCtrl	DMSO
2	2	33	16	432	389	5	150843	Rep1	sgCtrl	DMSO
2	2	33	17	494	407	12	151824	Rep1	sgCtrl	DMSO
2	2	35	1	663	39	4	533681	Rep1	sgCtrl	DMSO
2	2	35	2	574	191	20	184204	Rep1	sgCtrl	DMSO
2	2	35	3	544	247	6	101454	Rep1	sgCtrl	DMSO
2	2	35	4	602	270	19	947718	Rep1	sgCtrl	DMSO
2	2	35	5	548	371	24	812113	Rep1	sgCtrl	DMSO
2	2	35	6	519	456	41	709197	Rep1	sgCtrl	DMSO
2	3	1	1	61	102	39	22694	Rep2	sgCtrl	DMSO
2	3	1	2	384	381	63	262172	Rep2	sgCtrl	DMSO
2	3	3	1	593	329	8	120261	Rep2	sgCtrl	DMSO
2	3	3	2	633	429	8	167529	Rep2	sgCtrl	DMSO
2	3	3	3	130	111	33	201264	Rep2	sgCtrl	DMSO
2	3	3	4	86	163	28	234519	Rep2	sgCtrl	DMSO
2	3	3	5	574	284	2	136816	Rep2	sgCtrl	DMSO
2	3	3	6	512	316	10	123127	Rep2	sgCtrl	DMSO
2	3	3	7	57	450	20	176912	Rep2	sgCtrl	DMSO
2	3	2	1	467	40	3	119406	Rep2	sgCtrl	DMSO
2	3	2	2	214	72	4	170039	Rep2	sgCtrl	DMSO
2	3	2	3	618	79	27	122516	Rep2	sgCtrl	DMSO
2	3	2	4	565	107	39	148468	Rep2	sgCtrl	DMSO
2	3	2	5	511	100	6	11279	Rep2	sgCtrl	DMSO
2	3	2	6	425	113	10	156127	Rep2	sgCtrl	DMSO
2	3	2	7	284	141	23	210311	Rep2	sgCtrl	DMSO
2	3	2	8	241	197	18	156345	Rep2	sgCtrl	DMSO
2	3	2	9	256	251	19	185426	Rep2	sgCtrl	DMSO
2	3	2	10	453	305	10	14328	Rep2	sgCtrl	DMSO
2	3	2	11	389	348	5	117356	Rep2	sgCtrl	DMSO
2	3	2	12	560	363	28	13504	Rep2	sgCtrl	DMSO
2	3	2	13	442	376	15	155643	Rep2	sgCtrl	DMSO
2	3	2	14	385	393	24	163748	Rep2	sgCtrl	DMSO
2	3	2	15	419	418	14	127648	Rep2	sgCtrl	DMSO
2	3	2	16	160	99	18	270301	Rep2	sgCtrl	DMSO
2	3	2	17	390	151	14	151993	Rep2	sgCtrl	DMSO
2	3	2	18	461	219	11	125825	Rep2	sgCtrl	DMSO
2	3	2	19	177	334	19	178651	Rep2	sgCtrl	DMSO
2	3	5	1	311	65	5	141685	Rep2	sgCtrl	DMSO
2	3	5	2	363	55	2	128314	Rep2	sgCtrl	DMSO
2	3	5	3	418	90	4	100213	Rep2	sgCtrl	DMSO
2	3	5	4	300	150	7	139779	Rep2	sgCtrl	DMSO
2	3	5	5	56	190	19	176709	Rep2	sgCtrl	DMSO
2	3	7	1	233	62	18	162276	Rep2	sgCtrl	DMSO
2	3	7	2	282	79	14	151123	Rep2	sgCtrl	DMSO
2	3	7	3	313	100	9	132379	Rep2	sgCtrl	DMSO
2	3	7	4	235	108	15	137374	Rep2	sgCtrl	DMSO
2	3	7	5	134	198	8	193758	Rep2	sgCtrl	DMSO
2	3	7	6	322	260	18	186896	Rep2	sgCtrl	DMSO
2	3	7	7	39	274	16	19199	Rep2	sgCtrl	DMSO
2	3	7	8	596	318	34	155098	Rep2	sgCtrl	DMSO
2	3	7	9	59	328	16	181366	Rep2	sgCtrl	DMSO
2	3	7	10	44	40	36	186866	Rep2	sgCtrl	DMSO
2	3	7	11	597	36	43	190428	Rep2	sgCtrl	DMSO
2	3	7	12	425	103	8	246293	Rep2	sgCtrl	DMSO
2	3	7	13	94	148	38	187065	Rep2	sgCtrl	DMSO
2	3	7	14	516	177	38	287426	Rep2	sgCtrl	DMSO
2	3	7	15	335	197	30	14648	Rep2	sgCtrl	DMSO
2	3	7	16	146	251	30	302372	Rep2	sgCtrl	DMSO
2	3	7	17	452	259	42	341185	Rep2	sgCtrl	DMSO
2	3	7	18	381	280	15	228239	Rep2	sgCtrl	DMSO
2	3	7	19	204	307	28	161386	Rep2	sgCtrl	DMSO
2	3	7	20	492	326	17	124755	Rep2	sgCtrl	DMSO
2	3	7	21	206	383	19	21162	Rep2	sgCtrl	DMSO
2	3	7	22	436	412	57	254175	Rep2	sgCtrl	DMSO
2	3	7	23	628	434	36	117668	Rep2	sgCtrl	DMSO
2	3	7	24	237	467	40	154676	Rep2	sgCtrl	DMSO
2	3	8	1	49	114	22	254952	Rep2	sgCtrl	DMSO
2	3	8	2	230	211	27	180919	Rep2	sgCtrl	DMSO
2	3	8	3	286	349	13	188213	Rep2	sgCtrl	DMSO
2	3	8	4	189	365	34	295171	Rep2	sgCtrl	DMSO
2	3	8	5	201	448	20	385896	Rep2	sgCtrl	DMSO
2	3	8	6	246	483	7	195069	Rep2	sgCtrl	DMSO
2	3	8	7	154	65	17	187659	Rep2	sgCtrl	DMSO
2	3	8	8	116	264	19	200779	Rep2	sgCtrl	DMSO
2	3	9	1	373	41	13	752347	Rep2	sgCtrl	DMSO
2	3	9	2	590	224	68	644479	Rep2	sgCtrl	DMSO
2	3	9	3	538	241	28	696769	Rep2	sgCtrl	DMSO
2	3	9	4	524	66	76	585317	Rep2	sgCtrl	DMSO
2	3	9	5	605	127	102	581308	Rep2	sgCtrl	DMSO
2	3	9	6	400	147	23	738763	Rep2	sgCtrl	DMSO
2	3	9	7	596	299	129	843836	Rep2	sgCtrl	DMSO
2	3	10	1	404	78	22	194621	Rep2	sgCtrl	DMSO
2	3	10	2	339	85	11	142716	Rep2	sgCtrl	DMSO
2	3	10	3	135	99	34	502313	Rep2	sgCtrl	DMSO
2	3	10	4	438	123	21	187903	Rep2	sgCtrl	DMSO
2	3	10	5	173	140	25	211172	Rep2	sgCtrl	DMSO
2	3	10	6	236	136	30	221104	Rep2	sgCtrl	DMSO
2	3	10	7	329	134	12	151812	Rep2	sgCtrl	DMSO
2	3	10	8	536	164	5	231443	Rep2	sgCtrl	DMSO
2	3	10	9	80	206	38	36151	Rep2	sgCtrl	DMSO
2	3	10	10	96	373	37	618913	Rep2	sgCtrl	DMSO
2	3	11	1	297	210	20	160199	Rep2	sgCtrl	DMSO
2	3	11	2	318	257	14	24412	Rep2	sgCtrl	DMSO
2	3	11	3	161	333	40	451757	Rep2	sgCtrl	DMSO
2	3	11	4	362	196	23	430407	Rep2	sgCtrl	DMSO
2	3	11	5	387	303	39	415568	Rep2	sgCtrl	DMSO
2	3	11	6	221	366	95	415313	Rep2	sgCtrl	DMSO
2	3	11	7	599	362	34	340326	Rep2	sgCtrl	DMSO
2	3	11	8	71	367	25	166104	Rep2	sgCtrl	DMSO
2	3	11	9	414	371	45	323573	Rep2	sgCtrl	DMSO
2	3	11	10	444	420	31	477409	Rep2	sgCtrl	DMSO
2	3	11	11	116	438	24	168843	Rep2	sgCtrl	DMSO
2	3	13	1	30	264	10	590023	Rep2	sgCtrl	DMSO
2	3	13	2	548	435	29	281308	Rep2	sgCtrl	DMSO
2	3	14	1	276	80	8	223388	Rep2	sgCtrl	DMSO
2	3	14	2	234	152	9	33.53	Rep2	sgCtrl	DMSO
2	3	14	3	266	175	3	42.88	Rep2	sgCtrl	DMSO
2	3	14	4	324	278	8	245135	Rep2	sgCtrl	DMSO
2	3	14	5	82	155	26	185826	Rep2	sgCtrl	DMSO
2	3	14	6	377	202	10	216203	Rep2	sgCtrl	DMSO
2	3	14	7	159	253	15	235037	Rep2	sgCtrl	DMSO
2	3	15	1	469	67	95	773104	Rep2	sgCtrl	DMSO
2	3	15	2	611	55	221	654515	Rep2	sgCtrl	DMSO
2	3	15	3	295	156	10	81444	Rep2	sgCtrl	DMSO
2	3	15	4	481	182	77	592135	Rep2	sgCtrl	DMSO
2	3	15	5	372	234	30	685719	Rep2	sgCtrl	DMSO
2	3	15	6	218	334	9	147866	Rep2	sgCtrl	DMSO
2	3	15	7	165	43	5	125273	Rep2	sgCtrl	DMSO
2	3	15	8	122	82	19	219939	Rep2	sgCtrl	DMSO
2	3	15	9	230	73	9	106446	Rep2	sgCtrl	DMSO
2	3	15	10	339	126	7	754548	Rep2	sgCtrl	DMSO
2	3	15	11	32	209	16	309603	Rep2	sgCtrl	DMSO
2	3	15	12	206	216	6	106084	Rep2	sgCtrl	DMSO
2	3	15	13	473	272	81	603316	Rep2	sgCtrl	DMSO
2	3	15	14	345	346	11	741353	Rep2	sgCtrl	DMSO
2	3	15	15	118	415	11	169494	Rep2	sgCtrl	DMSO
2	3	16	1	374	77	25	971213	Rep2	sgCtrl	DMSO
2	3	16	2	265	66	18	151529	Rep2	sgCtrl	DMSO
2	3	16	3	540	91	43	724807	Rep2	sgCtrl	DMSO
2	3	17	1	203	49	12	165422	Rep2	sgCtrl	DMSO
2	3	17	2	153	58	9	173465	Rep2	sgCtrl	DMSO
2	3	17	3	60	70	11	158584	Rep2	sgCtrl	DMSO
2	3	17	4	195	88	10	194424	Rep2	sgCtrl	DMSO
2	3	17	5	85	200	15	208181	Rep2	sgCtrl	DMSO
2	3	17	6	71	253	26	184339	Rep2	sgCtrl	DMSO
2	3	17	7	114	285	12	250956	Rep2	sgCtrl	DMSO
2	3	17	8	275	295	44	267753	Rep2	sgCtrl	DMSO
2	3	18	1	252	43	52	212299	Rep2	sgCtrl	DMSO
2	3	18	2	234	151	20	193734	Rep2	sgCtrl	DMSO
2	3	18	3	148	168	39	210864	Rep2	sgCtrl	DMSO
2	3	18	4	169	121	64	222871	Rep2	sgCtrl	DMSO
2	3	18	5	304	218	35	240361	Rep2	sgCtrl	DMSO
2	3	19	1	355	312	45	824675	Rep2	sgCtrl	DMSO
2	3	19	2	250	313	15	113189	Rep2	sgCtrl	DMSO
2	3	19	3	395	391	47	76214	Rep2	sgCtrl	DMSO
2	3	19	4	554	403	127	666125	Rep2	sgCtrl	DMSO
2	3	19	5	417	69	22	710747	Rep2	sgCtrl	DMSO
2	3	19	6	315	83	31	126344	Rep2	sgCtrl	DMSO
2	3	19	7	302	164	2	105053	Rep2	sgCtrl	DMSO
2	3	19	8	301	356	11	822558	Rep2	sgCtrl	DMSO
2	3	20	1	216	159	16	181998	Rep2	sgCtrl	DMSO
2	3	20	2	139	177	29	171327	Rep2	sgCtrl	DMSO
2	3	20	3	266	322	5	246686	Rep2	sgCtrl	DMSO
2	3	20	4	536	32	51	343308	Rep2	sgCtrl	DMSO
2	3	20	5	355	149	15	215051	Rep2	sgCtrl	DMSO
2	3	20	6	365	339	19	174909	Rep2	sgCtrl	DMSO
2	3	20	7	210	372	6	246731	Rep2	sgCtrl	DMSO
2	3	20	8	497	413	24	202688	Rep2	sgCtrl	DMSO
2	3	20	9	537	455	22	211848	Rep2	sgCtrl	DMSO
2	3	22	1	180	92	13	173303	Rep2	sgCtrl	DMSO
2	3	22	2	276	201	9	122232	Rep2	sgCtrl	DMSO
2	3	22	3	241	250	4	122719	Rep2	sgCtrl	DMSO
2	3	22	4	303	315	3	101444	Rep2	sgCtrl	DMSO
2	3	24	1	71	324	46	256573	Rep2	sgCtrl	DMSO
2	3	24	2	75	404	40	215587	Rep2	sgCtrl	DMSO
2	3	24	3	600	406	79	294092	Rep2	sgCtrl	DMSO
2	3	25	1	98	95	30	155028	Rep2	sgCtrl	DMSO
2	3	25	2	58	93	30	156236	Rep2	sgCtrl	DMSO
2	3	25	3	195	142	25	137372	Rep2	sgCtrl	DMSO
2	3	25	4	180	64	31	156954	Rep2	sgCtrl	DMSO
2	3	25	5	80	154	26	18328	Rep2	sgCtrl	DMSO
2	3	25	6	83	271	25	15.83	Rep2	sgCtrl	DMSO
2	3	26	1	605	358	11	165207	Rep2	sgCtrl	DMSO
2	3	26	2	117	370	29	179775	Rep2	sgCtrl	DMSO
2	3	26	3	622	384	23	150307	Rep2	sgCtrl	DMSO
2	3	26	4	421	403	25	193113	Rep2	sgCtrl	DMSO
2	3	26	5	593	241	25	167417	Rep2	sgCtrl	DMSO
2	3	26	6	454	327	13	163746	Rep2	sgCtrl	DMSO
2	3	27	1	511	58	22	801958	Rep2	sgCtrl	DMSO
2	3	27	2	430	131	48	100754	Rep2	sgCtrl	DMSO
2	3	27	3	430	265	38	103998	Rep2	sgCtrl	DMSO
2	3	29	1	85	45	34	218732	Rep2	sgCtrl	DMSO
2	3	29	2	35	182	29	156517	Rep2	sgCtrl	DMSO
2	3	29	3	119	213	20	308781	Rep2	sgCtrl	DMSO
2	3	29	4	214	246	33	273272	Rep2	sgCtrl	DMSO
2	3	29	5	74	385	8	14265	Rep2	sgCtrl	DMSO
2	3	29	6	258	395	13	543763	Rep2	sgCtrl	DMSO
2	3	29	7	199	464	9	174736	Rep2	sgCtrl	DMSO
2	3	29	8	98	442	3	142408	Rep2	sgCtrl	DMSO
2	3	29	9	166	144	44	296681	Rep2	sgCtrl	DMSO
2	3	29	10	162	309	23	16227	Rep2	sgCtrl	DMSO
2	3	29	11	147	391	15	190222	Rep2	sgCtrl	DMSO
2	3	29	12	142	445	11	163053	Rep2	sgCtrl	DMSO
2	3	30	1	139	121	26	689677	Rep2	sgCtrl	DMSO
2	3	30	2	54	462	24	196308	Rep2	sgCtrl	DMSO
2	3	30	3	186	146	19	769183	Rep2	sgCtrl	DMSO
2	3	30	4	159	185	24	55703	Rep2	sgCtrl	DMSO
2	3	31	1	567	183	22	146746	Rep2	sgCtrl	DMSO
2	3	31	2	606	448	22	831129	Rep2	sgCtrl	DMSO
2	3	31	3	511	218	21	751856	Rep2	sgCtrl	DMSO
2	3	32	1	206	69	25	166974	Rep2	sgCtrl	DMSO
2	3	32	2	67	75	18	406986	Rep2	sgCtrl	DMSO
2	3	32	3	59	118	60	445756	Rep2	sgCtrl	DMSO
2	3	32	4	489	434	15	741763	Rep2	sgCtrl	DMSO
2	3	33	1	74	59	25	197923	Rep2	sgCtrl	DMSO
2	3	33	2	53	152	12	165739	Rep2	sgCtrl	DMSO
2	3	33	3	419	179	22	294843	Rep2	sgCtrl	DMSO
2	3	33	4	256	220	21	105433	Rep2	sgCtrl	DMSO
2	3	33	5	616	375	5	137275	Rep2	sgCtrl	DMSO
2	3	33	6	326	430	9	150731	Rep2	sgCtrl	DMSO
2	3	33	7	416	50	44	226302	Rep2	sgCtrl	DMSO
2	3	33	8	351	77	34	235567	Rep2	sgCtrl	DMSO
2	3	33	9	519	103	22	139873	Rep2	sgCtrl	DMSO
2	3	33	10	353	187	22	206135	Rep2	sgCtrl	DMSO
2	3	33	11	457	223	8	157063	Rep2	sgCtrl	DMSO
2	3	33	12	597	235	8	15425	Rep2	sgCtrl	DMSO
2	3	33	13	284	256	4	135312	Rep2	sgCtrl	DMSO
2	3	33	14	512	310	12	173386	Rep2	sgCtrl	DMSO
2	3	33	15	336	298	6	147119	Rep2	sgCtrl	DMSO
2	3	33	16	425	380	6	133474	Rep2	sgCtrl	DMSO
2	3	33	17	474	439	15	205941	Rep2	sgCtrl	DMSO
2	3	34	1	108	36	16	176751	Rep2	sgCtrl	DMSO
2	3	34	2	454	380	10	144084	Rep2	sgCtrl	DMSO
2	3	34	3	281	74	43	329778	Rep2	sgCtrl	DMSO
2	3	34	4	515	281	19	238514	Rep2	sgCtrl	DMSO
2	3	34	5	410	302	12	16535	Rep2	sgCtrl	DMSO
2	3	34	6	491	332	16	297473	Rep2	sgCtrl	DMSO
2	3	34	7	75	445	22	172308	Rep2	sgCtrl	DMSO
2	3	35	1	565	29	10	151141	Rep2	sgCtrl	DMSO
2	3	35	2	271	91	34	338612	Rep2	sgCtrl	DMSO
2	3	35	3	248	143	27	288062	Rep2	sgCtrl	DMSO
2	3	35	4	331	159	5	15497	Rep2	sgCtrl	DMSO
2	3	35	5	220	170	4	185243	Rep2	sgCtrl	DMSO
2	3	35	6	631	179	11	110619	Rep2	sgCtrl	DMSO
2	3	35	7	490	200	16	121688	Rep2	sgCtrl	DMSO
2	3	35	8	340	56	3	164852	Rep2	sgCtrl	DMSO
2	3	35	9	190	92	30	288604	Rep2	sgCtrl	DMSO
2	3	35	10	563	194	15	109294	Rep2	sgCtrl	DMSO
2	3	35	11	470	322	11	979053	Rep2	sgCtrl	DMSO
2	3	35	12	500	415	29	124208	Rep2	sgCtrl	DMSO
2	4	1	1	211	191	32	275805	Rep3	sgCtrl	DMSO
2	4	1	2	541	361	15	156655	Rep3	sgCtrl	DMSO
2	4	1	3	581	92	19	26576	Rep3	sgCtrl	DMSO
2	4	1	4	606	249	14	171634	Rep3	sgCtrl	DMSO
2	4	1	5	578	331	15	173559	Rep3	sgCtrl	DMSO
2	4	3	1	390	298	9	138251	Rep3	sgCtrl	DMSO
2	4	3	2	391	357	12	128345	Rep3	sgCtrl	DMSO
2	4	3	3	350	411	20	221253	Rep3	sgCtrl	DMSO
2	4	3	4	129	440	11	163217	Rep3	sgCtrl	DMSO
2	4	3	5	636	46	14	981836	Rep3	sgCtrl	DMSO
2	4	3	6	467	269	23	170859	Rep3	sgCtrl	DMSO
2	4	3	7	598	335	6	140172	Rep3	sgCtrl	DMSO
2	4	3	8	210	381	35	382418	Rep3	sgCtrl	DMSO
2	4	3	9	531	382	7	140764	Rep3	sgCtrl	DMSO
2	4	3	10	301	418	26	255525	Rep3	sgCtrl	DMSO
2	4	3	11	477	395	17	259083	Rep3	sgCtrl	DMSO
2	4	4	1	184	71	4	657488	Rep3	sgCtrl	DMSO
2	4	4	2	294	82	19	184554	Rep3	sgCtrl	DMSO
2	4	4	3	425	168	9	146219	Rep3	sgCtrl	DMSO
2	4	4	4	54	185	15	236335	Rep3	sgCtrl	DMSO
2	4	4	5	375	208	15	14408	Rep3	sgCtrl	DMSO
2	4	4	6	557	237	26	318738	Rep3	sgCtrl	DMSO
2	4	4	7	462	261	20	282048	Rep3	sgCtrl	DMSO
2	4	4	8	629	307	32	239548	Rep3	sgCtrl	DMSO
2	4	4	9	590	358	6	22254	Rep3	sgCtrl	DMSO
2	4	4	10	264	367	15	138495	Rep3	sgCtrl	DMSO
2	4	4	11	286	417	17	170967	Rep3	sgCtrl	DMSO
2	4	4	12	116	43	5	196334	Rep3	sgCtrl	DMSO
2	4	4	13	532	130	30	341498	Rep3	sgCtrl	DMSO
2	4	4	14	595	122	29	339635	Rep3	sgCtrl	DMSO
2	4	4	15	343	139	16	176156	Rep3	sgCtrl	DMSO
2	4	4	16	473	187	32	309091	Rep3	sgCtrl	DMSO
2	4	4	17	233	243	13	211123	Rep3	sgCtrl	DMSO
2	4	4	18	280	305	8	154369	Rep3	sgCtrl	DMSO
2	4	4	19	157	329	25	536747	Rep3	sgCtrl	DMSO
2	4	4	20	401	338	25	346046	Rep3	sgCtrl	DMSO
2	4	4	21	528	389	30	254179	Rep3	sgCtrl	DMSO
2	4	5	1	367	237	3	123524	Rep3	sgCtrl	DMSO
2	4	5	2	390	312	4	131252	Rep3	sgCtrl	DMSO
2	4	5	3	547	336	5	108419	Rep3	sgCtrl	DMSO
2	4	5	4	616	372	20	106524	Rep3	sgCtrl	DMSO
2	4	5	5	334	387	6	170194	Rep3	sgCtrl	DMSO
2	4	5	6	510	209	12	114953	Rep3	sgCtrl	DMSO
2	4	5	7	617	292	23	101693	Rep3	sgCtrl	DMSO
2	4	5	8	331	308	6	143324	Rep3	sgCtrl	DMSO
2	4	5	9	492	390	2	126204	Rep3	sgCtrl	DMSO
2	4	5	10	577	412	8	109174	Rep3	sgCtrl	DMSO
2	4	8	1	409	176	22	21486	Rep3	sgCtrl	DMSO
2	4	8	2	451	249	16	220864	Rep3	sgCtrl	DMSO
2	4	8	3	566	354	3	256032	Rep3	sgCtrl	DMSO
2	4	8	4	458	323	4	227615	Rep3	sgCtrl	DMSO
2	4	9	1	143	85	11	158913	Rep3	sgCtrl	DMSO
2	4	9	2	80	82	16	191888	Rep3	sgCtrl	DMSO
2	4	9	3	185	160	4	199629	Rep3	sgCtrl	DMSO
2	4	9	4	61	159	5	22006	Rep3	sgCtrl	DMSO
2	4	12	1	479	382	4	116199	Rep3	sgCtrl	DMSO
2	4	12	2	538	396	15	13078	Rep3	sgCtrl	DMSO
2	4	12	3	390	415	7	127836	Rep3	sgCtrl	DMSO
2	4	12	4	413	283	20	149057	Rep3	sgCtrl	DMSO
2	4	12	5	286	356	9	187571	Rep3	sgCtrl	DMSO
2	4	11	1	33	435	41	450648	Rep3	sgCtrl	DMSO
2	4	14	1	168	92	10	319806	Rep3	sgCtrl	DMSO
2	4	13	1	377	352	12	168479	Rep3	sgCtrl	DMSO
2	4	13	2	272	410	33	187524	Rep3	sgCtrl	DMSO
2	4	13	3	292	458	13	142574	Rep3	sgCtrl	DMSO
2	4	15	1	593	111	141	852748	Rep3	sgCtrl	DMSO
2	4	15	2	577	217	101	74923	Rep3	sgCtrl	DMSO
2	4	17	1	41	92	16	177938	Rep3	sgCtrl	DMSO
2	4	16	1	575	69	38	697589	Rep3	sgCtrl	DMSO
2	4	16	2	634	170	37	675885	Rep3	sgCtrl	DMSO
2	4	16	3	137	258	12	232512	Rep3	sgCtrl	DMSO
2	4	16	4	340	301	2	106292	Rep3	sgCtrl	DMSO
2	4	16	5	224	335	8	135637	Rep3	sgCtrl	DMSO
2	4	16	6	409	64	9	957738	Rep3	sgCtrl	DMSO
2	4	16	7	222	128	5	160404	Rep3	sgCtrl	DMSO
2	4	16	8	349	152	18	123354	Rep3	sgCtrl	DMSO
2	4	16	9	550	154	37	105694	Rep3	sgCtrl	DMSO
2	4	16	10	623	269	29	752842	Rep3	sgCtrl	DMSO
2	4	16	11	433	286	16	167606	Rep3	sgCtrl	DMSO
2	4	16	12	522	288	20	787612	Rep3	sgCtrl	DMSO
2	4	16	13	49	293	6	35938	Rep3	sgCtrl	DMSO
2	4	19	1	472	293	122	642486	Rep3	sgCtrl	DMSO
2	4	19	2	523	361	64	560519	Rep3	sgCtrl	DMSO
2	4	19	3	489	414	80	579298	Rep3	sgCtrl	DMSO
2	4	20	1	404	131	24	158694	Rep3	sgCtrl	DMSO
2	4	20	2	510	70	16	297974	Rep3	sgCtrl	DMSO
2	4	24	1	615	115	47	47141	Rep3	sgCtrl	DMSO
2	4	24	2	572	67	33	524277	Rep3	sgCtrl	DMSO
2	4	24	3	530	121	102	588809	Rep3	sgCtrl	DMSO
2	4	23	1	606	54	16	186075	Rep3	sgCtrl	DMSO
2	4	23	2	551	242	9	145533	Rep3	sgCtrl	DMSO
2	4	23	3	590	285	4	153551	Rep3	sgCtrl	DMSO
2	4	23	4	429	346	4	146379	Rep3	sgCtrl	DMSO
2	4	23	5	554	366	15	157523	Rep3	sgCtrl	DMSO
2	4	23	6	576	436	4	143033	Rep3	sgCtrl	DMSO
2	4	23	7	411	462	6	155416	Rep3	sgCtrl	DMSO
2	4	23	8	485	239	17	137984	Rep3	sgCtrl	DMSO
2	4	23	9	610	232	31	235465	Rep3	sgCtrl	DMSO
2	4	23	10	34	364	12	185391	Rep3	sgCtrl	DMSO
2	4	23	11	467	400	16	150185	Rep3	sgCtrl	DMSO
2	4	23	12	382	406	15	153653	Rep3	sgCtrl	DMSO
2	4	25	1	135	433	16	442358	Rep3	sgCtrl	DMSO
2	4	25	2	156	161	30	327215	Rep3	sgCtrl	DMSO
2	4	25	3	325	172	39	253472	Rep3	sgCtrl	DMSO
2	4	25	4	425	194	25	357327	Rep3	sgCtrl	DMSO
2	4	25	5	75	219	26	318997	Rep3	sgCtrl	DMSO
2	4	25	6	495	214	27	448751	Rep3	sgCtrl	DMSO
2	4	25	7	387	264	44	323847	Rep3	sgCtrl	DMSO
2	4	27	1	102	317	5	170442	Rep3	sgCtrl	DMSO
2	4	27	2	123	365	11	17065	Rep3	sgCtrl	DMSO
2	4	27	3	242	387	0	945301	Rep3	sgCtrl	DMSO
2	4	27	4	335	398	4	762567	Rep3	sgCtrl	DMSO
2	4	26	1	43	174	29	448409	Rep3	sgCtrl	DMSO
2	4	26	2	498	376	23	231226	Rep3	sgCtrl	DMSO
2	4	26	3	189	457	12	220463	Rep3	sgCtrl	DMSO
2	4	26	4	69	119	48	496215	Rep3	sgCtrl	DMSO
2	4	26	5	583	240	13	202388	Rep3	sgCtrl	DMSO
2	4	26	6	76	370	10	205321	Rep3	sgCtrl	DMSO
2	4	28	1	555	68	15	115639	Rep3	sgCtrl	DMSO
2	4	28	2	636	364	60	774802	Rep3	sgCtrl	DMSO
2	4	28	3	621	433	58	124841	Rep3	sgCtrl	DMSO
2	4	30	1	116	30	18	288299	Rep3	sgCtrl	DMSO
2	4	30	2	188	36	25	26172	Rep3	sgCtrl	DMSO
2	4	30	3	525	99	18	25806	Rep3	sgCtrl	DMSO
2	4	30	4	453	196	12	168339	Rep3	sgCtrl	DMSO
2	4	30	5	529	276	16	161881	Rep3	sgCtrl	DMSO
2	4	31	1	126	435	13	201538	Rep3	sgCtrl	DMSO
2	4	32	1	243	86	25	163241	Rep3	sgCtrl	DMSO
2	4	32	2	371	203	7	154565	Rep3	sgCtrl	DMSO
2	4	32	3	434	29	7	19367	Rep3	sgCtrl	DMSO
2	4	32	4	491	108	6	127397	Rep3	sgCtrl	DMSO
2	4	32	5	242	135	14	159229	Rep3	sgCtrl	DMSO
2	4	32	6	528	157	11	118447	Rep3	sgCtrl	DMSO
2	4	32	7	428	164	21	25431	Rep3	sgCtrl	DMSO
2	4	32	8	303	212	19	267608	Rep3	sgCtrl	DMSO
2	4	32	9	201	235	35	181478	Rep3	sgCtrl	DMSO
2	4	34	1	99	43	13	220923	Rep3	sgCtrl	DMSO
2	4	34	2	89	96	24	26459	Rep3	sgCtrl	DMSO
2	4	34	3	264	62	31	33181	Rep3	sgCtrl	DMSO
2	4	34	4	185	99	28	313666	Rep3	sgCtrl	DMSO
2	4	34	5	39	106	26	290582	Rep3	sgCtrl	DMSO
2	5	3	1	417	7	3	119873	Rep1	sgCtrl	TMZ
2	5	3	2	456	91	26	237813	Rep1	sgCtrl	TMZ
2	5	3	3	555	204	32	238302	Rep1	sgCtrl	TMZ
2	5	3	4	492	326	53	745805	Rep1	sgCtrl	TMZ
2	5	3	5	128	367	108	934996	Rep1	sgCtrl	TMZ
2	5	3	6	143	430	70	523583	Rep1	sgCtrl	TMZ
2	5	2	1	238	102	2	188999	Rep1	sgCtrl	TMZ
2	5	2	2	160	143	7	423997	Rep1	sgCtrl	TMZ
2	5	2	3	173	42	55	450485	Rep1	sgCtrl	TMZ
2	5	2	4	468	140	75	781052	Rep1	sgCtrl	TMZ
2	5	2	5	104	191	12	259005	Rep1	sgCtrl	TMZ
2	5	2	6	274	284	51	520537	Rep1	sgCtrl	TMZ
2	5	6	1	185	77	55	458789	Rep1	sgCtrl	TMZ
2	5	6	2	261	110	57	484962	Rep1	sgCtrl	TMZ
2	5	6	3	423	131	88	389453	Rep1	sgCtrl	TMZ
2	5	6	4	90	188	94	104562	Rep1	sgCtrl	TMZ
2	5	6	5	289	259	19	224553	Rep1	sgCtrl	TMZ
2	5	6	6	384	317	104	527158	Rep1	sgCtrl	TMZ
2	5	6	7	419	414	121	561053	Rep1	sgCtrl	TMZ
2	5	5	1	450	138	22	285323	Rep1	sgCtrl	TMZ
2	5	7	1	244	111	89	649324	Rep1	sgCtrl	TMZ
2	5	7	2	48	134	95	805299	Rep1	sgCtrl	TMZ
2	5	7	3	511	133	124	908909	Rep1	sgCtrl	TMZ
2	5	7	4	177	249	68	616797	Rep1	sgCtrl	TMZ
2	5	9	1	621	137	9	712073	Rep1	sgCtrl	TMZ
2	5	9	2	591	154	15	811777	Rep1	sgCtrl	TMZ
2	5	9	3	467	176	12	132797	Rep1	sgCtrl	TMZ
2	5	9	4	547	116	23	110057	Rep1	sgCtrl	TMZ
2	5	9	5	80	159	81	869385	Rep1	sgCtrl	TMZ
2	5	9	6	304	450	15	248223	Rep1	sgCtrl	TMZ
2	5	10	1	302	330	12	219632	Rep1	sgCtrl	TMZ
2	5	13	1	159	347	71	117828	Rep1	sgCtrl	TMZ
2	5	13	2	201	329	18	995753	Rep1	sgCtrl	TMZ
2	5	13	3	369	36	117	107987	Rep1	sgCtrl	TMZ
2	5	13	4	170	144	95	129357	Rep1	sgCtrl	TMZ
2	5	13	5	545	163	106	727359	Rep1	sgCtrl	TMZ
2	5	13	6	627	391	22	247675	Rep1	sgCtrl	TMZ
2	5	14	1	593	280	40	122246	Rep1	sgCtrl	TMZ
2	5	14	2	200	318	59	588487	Rep1	sgCtrl	TMZ
2	5	14	3	70	357	62	738317	Rep1	sgCtrl	TMZ
2	5	14	4	584	360	136	121.07	Rep1	sgCtrl	TMZ
2	5	15	1	569	9	17	110625	Rep1	sgCtrl	TMZ
2	5	15	2	8	201	6	495308	Rep1	sgCtrl	TMZ
2	5	15	3	435	302	26	972354	Rep1	sgCtrl	TMZ
2	5	15	4	196	347	3	129079	Rep1	sgCtrl	TMZ
2	5	15	5	250	361	1	110846	Rep1	sgCtrl	TMZ
2	5	15	6	62	258	60	79397	Rep1	sgCtrl	TMZ
2	5	15	7	361	278	11	19456	Rep1	sgCtrl	TMZ
2	5	15	8	621	324	193	104263	Rep1	sgCtrl	TMZ
2	5	16	1	42	42	90	817734	Rep1	sgCtrl	TMZ
2	5	16	2	452	93	35	313341	Rep1	sgCtrl	TMZ
2	5	16	3	663	217	4	102019	Rep1	sgCtrl	TMZ
2	5	16	4	76	256	60	768481	Rep1	sgCtrl	TMZ
2	5	16	5	348	55	34	459487	Rep1	sgCtrl	TMZ
2	5	16	6	75	123	101	854854	Rep1	sgCtrl	TMZ
2	5	16	7	275	111	40	428659	Rep1	sgCtrl	TMZ
2	5	16	8	602	338	24	182106	Rep1	sgCtrl	TMZ
2	5	16	9	391	386	29	246985	Rep1	sgCtrl	TMZ
2	5	16	10	238	429	57	569336	Rep1	sgCtrl	TMZ
2	5	16	11	155	412	96	638445	Rep1	sgCtrl	TMZ
2	5	17	1	143	106	75	513175	Rep1	sgCtrl	TMZ
2	5	17	2	116	146	47	435974	Rep1	sgCtrl	TMZ
2	5	17	3	319	161	12	482122	Rep1	sgCtrl	TMZ
2	5	17	4	274	269	51	127389	Rep1	sgCtrl	TMZ
2	5	17	5	107	347	121	807415	Rep1	sgCtrl	TMZ
2	5	18	1	505	265	88	731732	Rep1	sgCtrl	TMZ
2	5	18	2	194	306	90	83775	Rep1	sgCtrl	TMZ
2	5	18	3	586	421	93	78029	Rep1	sgCtrl	TMZ
2	5	20	1	550	428	16	538017	Rep1	sgCtrl	TMZ
2	5	19	1	178	167	59	377187	Rep1	sgCtrl	TMZ
2	5	19	2	460	196	31	105293	Rep1	sgCtrl	TMZ
2	5	19	3	132	381	46	306363	Rep1	sgCtrl	TMZ
2	5	19	4	251	443	20	204083	Rep1	sgCtrl	TMZ
2	5	19	5	549	87	87	15118	Rep1	sgCtrl	TMZ
2	5	19	6	229	80	13	34453	Rep1	sgCtrl	TMZ
2	5	19	7	577	210	64	152865	Rep1	sgCtrl	TMZ
2	5	19	8	196	226	29	411938	Rep1	sgCtrl	TMZ
2	5	19	9	363	289	54	122589	Rep1	sgCtrl	TMZ
2	5	19	10	332	346	18	181336	Rep1	sgCtrl	TMZ
2	5	22	1	110	65	68	976998	Rep1	sgCtrl	TMZ
2	5	22	2	404	446	11	154837	Rep1	sgCtrl	TMZ
2	5	25	1	379	261	88	679765	Rep1	sgCtrl	TMZ
2	5	25	2	185	290	72	678892	Rep1	sgCtrl	TMZ
2	5	25	3	178	363	98	632259	Rep1	sgCtrl	TMZ
2	5	25	4	397	387	115	717357	Rep1	sgCtrl	TMZ
2	5	24	1	326	82	119	941405	Rep1	sgCtrl	TMZ
2	5	24	2	175	140	112	951827	Rep1	sgCtrl	TMZ
2	5	24	3	73	206	95	127766	Rep1	sgCtrl	TMZ
2	5	24	4	537	186	92	188329	Rep1	sgCtrl	TMZ
2	5	24	5	289	209	101	102.96	Rep1	sgCtrl	TMZ
2	5	24	6	239	357	108	940764	Rep1	sgCtrl	TMZ
2	5	24	7	605	357	78	139335	Rep1	sgCtrl	TMZ
2	5	24	8	363	408	109	120525	Rep1	sgCtrl	TMZ
2	5	24	9	91	416	63	961598	Rep1	sgCtrl	TMZ
2	5	28	1	630	43	33	34973	Rep1	sgCtrl	TMZ
2	5	28	2	50	40	98	151662	Rep1	sgCtrl	TMZ
2	5	27	1	255	110	42	412537	Rep1	sgCtrl	TMZ
2	5	27	2	426	267	47	229398	Rep1	sgCtrl	TMZ
2	5	29	1	309	430	192	708863	Rep1	sgCtrl	TMZ
2	5	30	1	453	441	21	108367	Rep1	sgCtrl	TMZ
2	5	30	2	344	160	193	100.67	Rep1	sgCtrl	TMZ
2	5	30	3	212	310	52	585071	Rep1	sgCtrl	TMZ
2	5	30	4	415	417	44	768248	Rep1	sgCtrl	TMZ
2	5	31	1	416	272	9	16394	Rep1	sgCtrl	TMZ
2	5	32	1	590	199	7	188473	Rep1	sgCtrl	TMZ
2	5	32	2	592	242	31	240669	Rep1	sgCtrl	TMZ
2	5	32	3	519	322	19	25725	Rep1	sgCtrl	TMZ
2	5	32	4	488	352	4	163019	Rep1	sgCtrl	TMZ
2	5	32	5	435	85	72	582452	Rep1	sgCtrl	TMZ
2	5	32	6	372	130	74	560041	Rep1	sgCtrl	TMZ
2	5	32	7	498	202	67	419026	Rep1	sgCtrl	TMZ
2	5	32	8	386	265	46	470331	Rep1	sgCtrl	TMZ
2	5	32	9	566	360	46	27069	Rep1	sgCtrl	TMZ
2	5	34	1	237	182	97	644883	Rep1	sgCtrl	TMZ
2	5	34	2	285	264	94	80297	Rep1	sgCtrl	TMZ
2	5	33	1	480	295	39	330696	Rep1	sgCtrl	TMZ
2	5	33	2	178	439	43	348583	Rep1	sgCtrl	TMZ
2	5	35	1	541	260	31	25.21	Rep1	sgCtrl	TMZ
2	5	35	2	171	346	47	490926	Rep1	sgCtrl	TMZ
2	5	35	3	245	90	129	802628	Rep1	sgCtrl	TMZ
2	5	35	4	496	109	117	814629	Rep1	sgCtrl	TMZ
2	5	35	5	27	160	51	655037	Rep1	sgCtrl	TMZ
2	5	35	6	156	189	81	585258	Rep1	sgCtrl	TMZ
2	5	35	7	312	271	101	693309	Rep1	sgCtrl	TMZ
2	5	35	8	76	282	76	704158	Rep1	sgCtrl	TMZ
2	5	35	9	368	386	7	309185	Rep1	sgCtrl	TMZ
2	5	35	10	82	434	38	53175	Rep1	sgCtrl	TMZ
2	6	3	1	322	54	32	400491	Rep2	sgCtrl	TMZ
2	6	1	1	453	42	60	590355	Rep2	sgCtrl	TMZ
2	6	1	2	551	84	43	389007	Rep2	sgCtrl	TMZ
2	6	1	3	307	114	58	773046	Rep2	sgCtrl	TMZ
2	6	1	4	376	158	65	784763	Rep2	sgCtrl	TMZ
2	6	1	5	441	194	67	465898	Rep2	sgCtrl	TMZ
2	6	1	6	98	331	92	675059	Rep2	sgCtrl	TMZ
2	6	4	1	612	43	31	606499	Rep2	sgCtrl	TMZ
2	6	4	2	585	254	133	672992	Rep2	sgCtrl	TMZ
2	6	4	3	384	380	136	152035	Rep2	sgCtrl	TMZ
2	6	4	4	611	407	39	147.63	Rep2	sgCtrl	TMZ
2	6	4	5	62	451	50	165329	Rep2	sgCtrl	TMZ
2	6	5	1	233	280	10	270419	Rep2	sgCtrl	TMZ
2	6	5	2	226	321	11	194135	Rep2	sgCtrl	TMZ
2	6	5	3	250	342	3	158073	Rep2	sgCtrl	TMZ
2	6	5	4	223	365	4	16658	Rep2	sgCtrl	TMZ
2	6	5	5	373	115	26	367094	Rep2	sgCtrl	TMZ
2	6	5	6	206	228	78	584645	Rep2	sgCtrl	TMZ
2	6	6	1	406	204	68	525528	Rep2	sgCtrl	TMZ
2	6	6	2	318	361	95	888038	Rep2	sgCtrl	TMZ
2	6	6	3	205	398	86	971343	Rep2	sgCtrl	TMZ
2	6	7	1	165	227	65	638256	Rep2	sgCtrl	TMZ
2	6	10	1	584	208	4	426434	Rep2	sgCtrl	TMZ
2	6	10	2	319	76	103	104061	Rep2	sgCtrl	TMZ
2	6	10	3	619	97	49	528697	Rep2	sgCtrl	TMZ
2	6	10	4	444	121	37	418243	Rep2	sgCtrl	TMZ
2	6	10	5	552	146	78	70281	Rep2	sgCtrl	TMZ
2	6	10	6	601	251	126	807176	Rep2	sgCtrl	TMZ
2	6	10	7	397	453	104	168.29	Rep2	sgCtrl	TMZ
2	6	9	1	392	234	20	198715	Rep2	sgCtrl	TMZ
2	6	13	1	610	301	123	889705	Rep2	sgCtrl	TMZ
2	6	15	1	526	293	49	119001	Rep2	sgCtrl	TMZ
2	6	15	2	314	350	3	12582	Rep2	sgCtrl	TMZ
2	6	15	3	490	128	34	128199	Rep2	sgCtrl	TMZ
2	6	15	4	230	222	31	270846	Rep2	sgCtrl	TMZ
2	6	15	5	400	268	16	176888	Rep2	sgCtrl	TMZ
2	6	17	1	51	240	8	273432	Rep2	sgCtrl	TMZ
2	6	17	2	34	269	21	28768	Rep2	sgCtrl	TMZ
2	6	17	3	61	341	14	531815	Rep2	sgCtrl	TMZ
2	6	17	4	510	141	77	176386	Rep2	sgCtrl	TMZ
2	6	18	1	200	79	111	911916	Rep2	sgCtrl	TMZ
2	6	18	2	553	42	52	555133	Rep2	sgCtrl	TMZ
2	6	18	3	543	192	79	235.28	Rep2	sgCtrl	TMZ
2	6	18	4	189	285	89	706846	Rep2	sgCtrl	TMZ
2	6	18	5	312	307	81	597092	Rep2	sgCtrl	TMZ
2	6	20	1	412	91	62	234403	Rep2	sgCtrl	TMZ
2	6	20	2	331	200	80	161246	Rep2	sgCtrl	TMZ
2	6	20	3	319	87	75	182416	Rep2	sgCtrl	TMZ
2	6	20	4	148	292	80	174237	Rep2	sgCtrl	TMZ
2	6	19	1	44	209	82	882642	Rep2	sgCtrl	TMZ
2	6	19	2	579	364	136	960344	Rep2	sgCtrl	TMZ
2	6	19	3	433	439	30	128515	Rep2	sgCtrl	TMZ
2	6	22	1	663	216	32	874674	Rep2	sgCtrl	TMZ
2	6	22	2	567	399	139	131162	Rep2	sgCtrl	TMZ
2	6	23	1	58	9	9	582745	Rep2	sgCtrl	TMZ
2	6	23	2	73	165	80	931831	Rep2	sgCtrl	TMZ
2	6	23	3	212	51	144	101321	Rep2	sgCtrl	TMZ
2	6	23	4	544	58	26	272352	Rep2	sgCtrl	TMZ
2	6	23	5	612	81	18	366456	Rep2	sgCtrl	TMZ
2	6	23	6	256	155	117	122483	Rep2	sgCtrl	TMZ
2	6	23	7	470	227	104	699034	Rep2	sgCtrl	TMZ
2	6	23	8	114	281	115	132597	Rep2	sgCtrl	TMZ
2	6	23	9	520	332	142	100174	Rep2	sgCtrl	TMZ
2	6	23	10	320	321	125	653502	Rep2	sgCtrl	TMZ
2	6	23	11	161	365	94	103615	Rep2	sgCtrl	TMZ
2	6	23	12	346	406	76	730443	Rep2	sgCtrl	TMZ
2	6	24	1	369	210	74	145041	Rep2	sgCtrl	TMZ
2	6	24	2	253	218	5	223831	Rep2	sgCtrl	TMZ
2	6	24	3	395	254	4	190937	Rep2	sgCtrl	TMZ
2	6	24	4	490	320	170	841913	Rep2	sgCtrl	TMZ
2	6	24	5	150	101	83	653886	Rep2	sgCtrl	TMZ
2	6	24	6	572	172	102	195185	Rep2	sgCtrl	TMZ
2	6	24	7	170	271	107	628943	Rep2	sgCtrl	TMZ
2	6	24	8	619	289	87	934809	Rep2	sgCtrl	TMZ
2	6	24	9	367	338	95	112652	Rep2	sgCtrl	TMZ
2	6	24	10	510	390	134	158955	Rep2	sgCtrl	TMZ
2	6	26	1	207	83	11	116407	Rep2	sgCtrl	TMZ
2	6	27	1	609	88	112	235888	Rep2	sgCtrl	TMZ
2	6	27	2	544	153	71	193696	Rep2	sgCtrl	TMZ
2	6	28	1	229	118	39	372428	Rep2	sgCtrl	TMZ
2	6	28	2	609	285	62	202948	Rep2	sgCtrl	TMZ
2	6	28	3	374	65	53	418467	Rep2	sgCtrl	TMZ
2	6	28	4	486	76	54	301748	Rep2	sgCtrl	TMZ
2	6	28	5	56	124	138	230.83	Rep2	sgCtrl	TMZ
2	6	28	6	375	212	70	480923	Rep2	sgCtrl	TMZ
2	6	28	7	524	184	54	198036	Rep2	sgCtrl	TMZ
2	6	28	8	207	323	28	326956	Rep2	sgCtrl	TMZ
2	6	28	9	508	408	16	142154	Rep2	sgCtrl	TMZ
2	6	29	1	631	94	81	156316	Rep2	sgCtrl	TMZ
2	6	29	2	494	169	109	153976	Rep2	sgCtrl	TMZ
2	6	30	1	418	174	68	130635	Rep2	sgCtrl	TMZ
2	6	30	2	217	350	26	343386	Rep2	sgCtrl	TMZ
2	6	30	3	338	326	76	103603	Rep2	sgCtrl	TMZ
2	6	30	4	260	390	80	745064	Rep2	sgCtrl	TMZ
2	6	30	5	132	441	84	660047	Rep2	sgCtrl	TMZ
2	6	31	1	618	62	15	167408	Rep2	sgCtrl	TMZ
2	6	31	2	531	117	54	274504	Rep2	sgCtrl	TMZ
2	6	31	3	327	153	61	678167	Rep2	sgCtrl	TMZ
2	6	31	4	186	195	64	40827	Rep2	sgCtrl	TMZ
2	6	31	5	480	269	22	189604	Rep2	sgCtrl	TMZ
2	6	31	6	375	275	45	441744	Rep2	sgCtrl	TMZ
2	6	31	7	313	346	51	41101	Rep2	sgCtrl	TMZ
2	6	31	8	90	386	165	611518	Rep2	sgCtrl	TMZ
2	6	31	9	260	407	51	364689	Rep2	sgCtrl	TMZ
2	6	31	10	453	436	15	997985	Rep2	sgCtrl	TMZ
2	6	31	11	570	444	47	145938	Rep2	sgCtrl	TMZ
2	6	32	1	48	42	46	971396	Rep2	sgCtrl	TMZ
2	6	32	2	321	95	56	516033	Rep2	sgCtrl	TMZ
2	6	32	3	170	118	118	105838	Rep2	sgCtrl	TMZ
2	6	32	4	284	167	84	693971	Rep2	sgCtrl	TMZ
2	6	32	5	223	353	33	632155	Rep2	sgCtrl	TMZ
2	6	33	1	84	406	46	624591	Rep2	sgCtrl	TMZ
2	6	33	2	484	124	83	736717	Rep2	sgCtrl	TMZ
2	6	33	3	588	252	68	652019	Rep2	sgCtrl	TMZ
2	6	33	4	226	429	35	544663	Rep2	sgCtrl	TMZ
2	6	34	1	207	383	83	834571	Rep2	sgCtrl	TMZ
2	6	34	2	65	463	54	612915	Rep2	sgCtrl	TMZ
2	6	35	1	369	153	37	428313	Rep2	sgCtrl	TMZ
2	6	35	2	437	184	32	379026	Rep2	sgCtrl	TMZ
2	6	35	3	137	215	84	645025	Rep2	sgCtrl	TMZ
2	6	35	4	183	268	57	406248	Rep2	sgCtrl	TMZ
2	6	35	5	353	333	43	331988	Rep2	sgCtrl	TMZ
2	6	35	6	185	368	18	399738	Rep2	sgCtrl	TMZ
2	7	1	1	480	46	27	285196	Rep3	sgCtrl	TMZ
2	7	1	2	513	176	55	610564	Rep3	sgCtrl	TMZ
2	7	1	3	528	350	82	77283	Rep3	sgCtrl	TMZ
2	7	2	1	432	59	46	630932	Rep3	sgCtrl	TMZ
2	7	2	2	92	194	167	764069	Rep3	sgCtrl	TMZ
2	7	2	3	101	278	103	108654	Rep3	sgCtrl	TMZ
2	7	3	1	252	197	78	812433	Rep3	sgCtrl	TMZ
2	7	3	2	133	322	67	473614	Rep3	sgCtrl	TMZ
2	7	3	3	497	296	72	449686	Rep3	sgCtrl	TMZ
2	7	3	4	391	79	54	487032	Rep3	sgCtrl	TMZ
2	7	3	5	88	128	77	329997	Rep3	sgCtrl	TMZ
2	7	3	6	567	159	53	302478	Rep3	sgCtrl	TMZ
2	7	6	1	474	382	51	302817	Rep3	sgCtrl	TMZ
2	7	6	2	573	286	68	356539	Rep3	sgCtrl	TMZ
2	7	6	3	386	369	50	496514	Rep3	sgCtrl	TMZ
2	7	6	4	325	430	73	589718	Rep3	sgCtrl	TMZ
2	7	8	1	219	396	4	392341	Rep3	sgCtrl	TMZ
2	7	8	2	108	164	111	144321	Rep3	sgCtrl	TMZ
2	7	8	3	241	364	113	968135	Rep3	sgCtrl	TMZ
2	7	8	4	512	429	101	112033	Rep3	sgCtrl	TMZ
2	7	8	5	60	442	100	995573	Rep3	sgCtrl	TMZ
2	7	10	1	91	340	60	727525	Rep3	sgCtrl	TMZ
2	7	10	2	359	318	102	120936	Rep3	sgCtrl	TMZ
2	7	10	3	53	406	72	117961	Rep3	sgCtrl	TMZ
2	7	10	4	362	465	93	114382	Rep3	sgCtrl	TMZ
2	7	9	1	72	292	23	241823	Rep3	sgCtrl	TMZ
2	7	9	2	538	77	16	815659	Rep3	sgCtrl	TMZ
2	7	9	3	255	129	54	275816	Rep3	sgCtrl	TMZ
2	7	9	4	471	204	41	161731	Rep3	sgCtrl	TMZ
2	7	9	5	45	212	27	199286	Rep3	sgCtrl	TMZ
2	7	9	6	626	245	52	164458	Rep3	sgCtrl	TMZ
2	7	9	7	202	273	72	520379	Rep3	sgCtrl	TMZ
2	7	9	8	577	308	55	243057	Rep3	sgCtrl	TMZ
2	7	9	9	174	343	88	656115	Rep3	sgCtrl	TMZ
2	7	9	10	432	397	17	180045	Rep3	sgCtrl	TMZ
2	7	11	1	315	342	100	139798	Rep3	sgCtrl	TMZ
2	7	12	1	135	102	123	446433	Rep3	sgCtrl	TMZ
2	7	12	2	213	133	48	848347	Rep3	sgCtrl	TMZ
2	7	12	3	195	431	98	635905	Rep3	sgCtrl	TMZ
2	7	15	1	145	303	83	893868	Rep3	sgCtrl	TMZ
2	7	17	1	85	118	103	725225	Rep3	sgCtrl	TMZ
2	7	17	2	295	240	88	54318	Rep3	sgCtrl	TMZ
2	7	17	3	443	272	35	105113	Rep3	sgCtrl	TMZ
2	7	17	4	76	206	54	365649	Rep3	sgCtrl	TMZ
2	7	17	5	459	385	60	523731	Rep3	sgCtrl	TMZ
2	7	17	6	292	397	77	371927	Rep3	sgCtrl	TMZ
2	7	16	1	115	91	32	285078	Rep3	sgCtrl	TMZ
2	7	19	1	316	61	58	374644	Rep3	sgCtrl	TMZ
2	7	22	1	134	120	84	566562	Rep3	sgCtrl	TMZ
2	7	21	1	595	174	27	15471	Rep3	sgCtrl	TMZ
2	7	23	1	183	79	33	282568	Rep3	sgCtrl	TMZ
2	7	24	1	26	95	11	159732	Rep3	sgCtrl	TMZ
2	7	24	2	88	109	15	183923	Rep3	sgCtrl	TMZ
2	7	24	3	45	120	2	166788	Rep3	sgCtrl	TMZ
2	7	24	4	529	256	69	113833	Rep3	sgCtrl	TMZ
2	7	24	5	363	360	60	169915	Rep3	sgCtrl	TMZ
2	7	25	1	532	254	37	405089	Rep3	sgCtrl	TMZ
2	7	25	2	596	336	30	262337	Rep3	sgCtrl	TMZ
2	7	25	3	470	377	49	279242	Rep3	sgCtrl	TMZ
2	7	25	4	587	380	18	259587	Rep3	sgCtrl	TMZ
2	7	28	1	103	204	69	143943	Rep3	sgCtrl	TMZ
2	7	28	2	134	187	15	104463	Rep3	sgCtrl	TMZ
2	7	28	3	633	207	46	157238	Rep3	sgCtrl	TMZ
2	7	28	4	74	245	70	129349	Rep3	sgCtrl	TMZ
2	7	28	5	525	122	25	182823	Rep3	sgCtrl	TMZ
2	7	28	6	501	245	59	210213	Rep3	sgCtrl	TMZ
2	7	27	1	609	243	178	224511	Rep3	sgCtrl	TMZ
2	7	27	2	150	403	42	507818	Rep3	sgCtrl	TMZ
2	7	27	3	595	53	59	174961	Rep3	sgCtrl	TMZ
2	7	27	4	106	86	22	29611	Rep3	sgCtrl	TMZ
2	7	27	5	514	94	40	388047	Rep3	sgCtrl	TMZ
2	7	27	6	400	115	46	415615	Rep3	sgCtrl	TMZ
2	7	27	7	173	122	20	216568	Rep3	sgCtrl	TMZ
2	7	27	8	279	159	31	323207	Rep3	sgCtrl	TMZ
2	7	27	9	501	264	22	169019	Rep3	sgCtrl	TMZ
2	7	27	10	318	363	15	146261	Rep3	sgCtrl	TMZ
2	7	27	11	403	362	26	155453	Rep3	sgCtrl	TMZ
2	7	30	1	350	70	89	134416	Rep3	sgCtrl	TMZ
2	7	30	2	510	198	99	551288	Rep3	sgCtrl	TMZ
2	7	30	3	316	132	127	866838	Rep3	sgCtrl	TMZ
2	7	30	4	237	239	110	827567	Rep3	sgCtrl	TMZ
2	7	30	5	459	347	88	500903	Rep3	sgCtrl	TMZ
2	7	30	6	384	355	56	261585	Rep3	sgCtrl	TMZ
2	7	30	7	576	385	52	378252	Rep3	sgCtrl	TMZ
2	7	33	1	68	215	13	229524	Rep3	sgCtrl	TMZ
2	7	33	2	107	152	64	556011	Rep3	sgCtrl	TMZ
2	7	34	1	518	167	16	558537	Rep3	sgCtrl	TMZ
2	7	34	2	560	164	85	105198	Rep3	sgCtrl	TMZ
2	7	34	3	238	403	32	554217	Rep3	sgCtrl	TMZ
2	7	35	1	657	145	5	440105	Rep3	sgCtrl	TMZ
2	7	35	2	353	296	14	165314	Rep3	sgCtrl	TMZ
2	7	35	3	225	467	21	246383	Rep3	sgCtrl	TMZ
2	7	35	4	630	110	67	607832	Rep3	sgCtrl	TMZ
2	7	35	5	161	207	55	767669	Rep3	sgCtrl	TMZ
2	7	35	6	462	286	18	153098	Rep3	sgCtrl	TMZ
2	7	35	7	404	382	84	440475	Rep3	sgCtrl	TMZ
2	8	3	1	67	149	53	108348	Rep1	sgCtrl	TMZ+O6BG
2	8	3	2	114	230	76	105.21	Rep1	sgCtrl	TMZ+O6BG
2	8	3	3	378	342	72	483156	Rep1	sgCtrl	TMZ+O6BG
2	8	3	4	102	402	113	111771	Rep1	sgCtrl	TMZ+O6BG
2	8	1	1	359	94	145	107219	Rep1	sgCtrl	TMZ+O6BG
2	8	1	2	567	137	75	320326	Rep1	sgCtrl	TMZ+O6BG
2	8	1	3	251	125	22	34.27	Rep1	sgCtrl	TMZ+O6BG
2	8	1	4	557	223	60	351291	Rep1	sgCtrl	TMZ+O6BG
2	8	1	5	310	316	77	765017	Rep1	sgCtrl	TMZ+O6BG
2	8	1	6	454	401	28	339676	Rep1	sgCtrl	TMZ+O6BG
2	8	6	1	555	362	43	530619	Rep1	sgCtrl	TMZ+O6BG
2	8	6	2	502	318	39	363541	Rep1	sgCtrl	TMZ+O6BG
2	8	6	3	354	460	101	116511	Rep1	sgCtrl	TMZ+O6BG
2	8	7	1	559	227	51	708807	Rep1	sgCtrl	TMZ+O6BG
2	8	7	2	599	287	55	136321	Rep1	sgCtrl	TMZ+O6BG
2	8	7	3	85	430	36	105315	Rep1	sgCtrl	TMZ+O6BG
2	8	7	4	594	442	80	909131	Rep1	sgCtrl	TMZ+O6BG
2	8	9	1	442	176	23	234817	Rep1	sgCtrl	TMZ+O6BG
2	8	9	2	369	241	40	320842	Rep1	sgCtrl	TMZ+O6BG
2	8	10	1	281	398	8	192827	Rep1	sgCtrl	TMZ+O6BG
2	8	10	2	322	340	71	101899	Rep1	sgCtrl	TMZ+O6BG
2	8	10	3	506	352	23	339021	Rep1	sgCtrl	TMZ+O6BG
2	8	10	4	167	377	21	536601	Rep1	sgCtrl	TMZ+O6BG
2	8	10	5	493	420	82	565132	Rep1	sgCtrl	TMZ+O6BG
2	8	10	6	249	463	62	140945	Rep1	sgCtrl	TMZ+O6BG
2	8	12	1	580	8	4	160259	Rep1	sgCtrl	TMZ+O6BG
2	8	12	2	447	154	23	122779	Rep1	sgCtrl	TMZ+O6BG
2	8	12	3	395	164	2	127523	Rep1	sgCtrl	TMZ+O6BG
2	8	12	4	483	61	26	25211	Rep1	sgCtrl	TMZ+O6BG
2	8	12	5	570	79	35	225322	Rep1	sgCtrl	TMZ+O6BG
2	8	12	6	529	227	9	126529	Rep1	sgCtrl	TMZ+O6BG
2	8	13	1	194	53	31	454357	Rep1	sgCtrl	TMZ+O6BG
2	8	13	2	542	219	97	117075	Rep1	sgCtrl	TMZ+O6BG
2	8	15	1	145	172	29	343335	Rep1	sgCtrl	TMZ+O6BG
2	8	15	2	63	186	38	519269	Rep1	sgCtrl	TMZ+O6BG
2	8	14	1	224	87	44	594271	Rep1	sgCtrl	TMZ+O6BG
2	8	14	2	339	297	35	349142	Rep1	sgCtrl	TMZ+O6BG
2	8	14	3	470	180	76	102192	Rep1	sgCtrl	TMZ+O6BG
2	8	14	4	46	237	130	190591	Rep1	sgCtrl	TMZ+O6BG
2	8	14	5	236	353	103	194535	Rep1	sgCtrl	TMZ+O6BG
2	8	16	1	497	410	41	204355	Rep1	sgCtrl	TMZ+O6BG
2	8	16	2	174	55	17	168984	Rep1	sgCtrl	TMZ+O6BG
2	8	16	3	92	68	20	192682	Rep1	sgCtrl	TMZ+O6BG
2	8	16	4	312	74	35	383796	Rep1	sgCtrl	TMZ+O6BG
2	8	16	5	470	230	39	305817	Rep1	sgCtrl	TMZ+O6BG
2	8	16	6	272	269	89	838869	Rep1	sgCtrl	TMZ+O6BG
2	8	16	7	197	313	94	601556	Rep1	sgCtrl	TMZ+O6BG
2	8	16	8	614	326	50	184743	Rep1	sgCtrl	TMZ+O6BG
2	8	16	9	35	406	72	837543	Rep1	sgCtrl	TMZ+O6BG
2	8	17	1	408	289	25	219015	Rep1	sgCtrl	TMZ+O6BG
2	8	17	2	361	295	12	21609	Rep1	sgCtrl	TMZ+O6BG
2	8	17	3	274	347	59	54503	Rep1	sgCtrl	TMZ+O6BG
2	8	18	1	623	425	22	714805	Rep1	sgCtrl	TMZ+O6BG
2	8	19	1	377	55	25	186334	Rep1	sgCtrl	TMZ+O6BG
2	8	19	2	513	93	58	119611	Rep1	sgCtrl	TMZ+O6BG
2	8	19	3	76	69	81	996843	Rep1	sgCtrl	TMZ+O6BG
2	8	19	4	230	76	49	382226	Rep1	sgCtrl	TMZ+O6BG
2	8	19	5	60	181	56	546471	Rep1	sgCtrl	TMZ+O6BG
2	8	19	6	508	356	94	190064	Rep1	sgCtrl	TMZ+O6BG
2	8	19	7	516	439	168	100522	Rep1	sgCtrl	TMZ+O6BG
2	8	21	1	59	184	36	21023	Rep1	sgCtrl	TMZ+O6BG
2	8	21	2	370	54	92	910388	Rep1	sgCtrl	TMZ+O6BG
2	8	21	3	383	162	82	76556	Rep1	sgCtrl	TMZ+O6BG
2	8	22	1	328	78	51	268449	Rep1	sgCtrl	TMZ+O6BG
2	8	22	2	425	223	12	19749	Rep1	sgCtrl	TMZ+O6BG
2	8	22	3	398	276	14	161882	Rep1	sgCtrl	TMZ+O6BG
2	8	22	4	170	297	28	317708	Rep1	sgCtrl	TMZ+O6BG
2	8	23	1	367	235	114	107264	Rep1	sgCtrl	TMZ+O6BG
2	8	23	2	198	303	50	442667	Rep1	sgCtrl	TMZ+O6BG
2	8	23	3	419	338	97	564359	Rep1	sgCtrl	TMZ+O6BG
2	8	23	4	118	424	90	686907	Rep1	sgCtrl	TMZ+O6BG
2	8	24	1	179	142	121	931462	Rep1	sgCtrl	TMZ+O6BG
2	8	24	2	227	264	90	930828	Rep1	sgCtrl	TMZ+O6BG
2	8	24	3	245	289	7	896263	Rep1	sgCtrl	TMZ+O6BG
2	8	24	4	264	313	96	91462	Rep1	sgCtrl	TMZ+O6BG
2	8	24	5	68	377	87	706898	Rep1	sgCtrl	TMZ+O6BG
2	8	24	6	417	484	7	638305	Rep1	sgCtrl	TMZ+O6BG
2	8	24	7	316	130	94	985992	Rep1	sgCtrl	TMZ+O6BG
2	8	26	1	92	476	18	710158	Rep1	sgCtrl	TMZ+O6BG
2	8	26	2	138	308	64	683224	Rep1	sgCtrl	TMZ+O6BG
2	8	27	1	600	323	71	102046	Rep1	sgCtrl	TMZ+O6BG
2	8	27	2	368	257	30	383721	Rep1	sgCtrl	TMZ+O6BG
2	8	31	1	327	442	31	441675	Rep1	sgCtrl	TMZ+O6BG
2	8	30	1	286	300	16	239129	Rep1	sgCtrl	TMZ+O6BG
2	8	30	2	312	348	8	320566	Rep1	sgCtrl	TMZ+O6BG
2	8	30	3	195	374	21	295387	Rep1	sgCtrl	TMZ+O6BG
2	8	32	1	535	431	30	174587	Rep1	sgCtrl	TMZ+O6BG
2	8	33	1	226	167	91	104911	Rep1	sgCtrl	TMZ+O6BG
2	8	33	2	286	205	47	812225	Rep1	sgCtrl	TMZ+O6BG
2	8	33	3	60	437	35	727775	Rep1	sgCtrl	TMZ+O6BG
2	8	34	1	94	92	13	247371	Rep1	sgCtrl	TMZ+O6BG
2	8	34	2	112	123	5	161957	Rep1	sgCtrl	TMZ+O6BG
2	8	34	3	412	222	67	437983	Rep1	sgCtrl	TMZ+O6BG
2	8	34	4	183	98	132	66671	Rep1	sgCtrl	TMZ+O6BG
2	8	34	5	62	167	83	769708	Rep1	sgCtrl	TMZ+O6BG
2	9	2	1	582	197	49	613013	Rep2	sgCtrl	TMZ+O6BG
2	9	3	1	344	244	52	279306	Rep2	sgCtrl	TMZ+O6BG
2	9	1	1	122	76	9	1091.97	Rep2	sgCtrl	TMZ+O6BG
2	9	1	2	77	134	123	973139	Rep2	sgCtrl	TMZ+O6BG
2	9	1	3	187	118	119	170289	Rep2	sgCtrl	TMZ+O6BG
2	9	1	4	261	214	79	773629	Rep2	sgCtrl	TMZ+O6BG
2	9	1	5	61	321	80	103594	Rep2	sgCtrl	TMZ+O6BG
2	9	4	1	551	269	9	457103	Rep2	sgCtrl	TMZ+O6BG
2	9	5	1	282	312	16	250513	Rep2	sgCtrl	TMZ+O6BG
2	9	5	2	126	386	32	257793	Rep2	sgCtrl	TMZ+O6BG
2	9	5	3	516	131	40	240619	Rep2	sgCtrl	TMZ+O6BG
2	9	5	4	512	270	60	370547	Rep2	sgCtrl	TMZ+O6BG
2	9	6	1	260	84	57	470759	Rep2	sgCtrl	TMZ+O6BG
2	9	6	2	495	154	32	388469	Rep2	sgCtrl	TMZ+O6BG
2	9	6	3	299	209	55	597028	Rep2	sgCtrl	TMZ+O6BG
2	9	7	1	130	280	12	811122	Rep2	sgCtrl	TMZ+O6BG
2	9	7	2	42	359	49	199364	Rep2	sgCtrl	TMZ+O6BG
2	9	7	3	62	329	12	144678	Rep2	sgCtrl	TMZ+O6BG
2	9	7	4	98	330	18	175233	Rep2	sgCtrl	TMZ+O6BG
2	9	7	5	181	381	20	177152	Rep2	sgCtrl	TMZ+O6BG
2	9	7	6	211	410	17	281988	Rep2	sgCtrl	TMZ+O6BG
2	9	7	7	90	431	12	250114	Rep2	sgCtrl	TMZ+O6BG
2	9	7	8	20	451	19	198056	Rep2	sgCtrl	TMZ+O6BG
2	9	9	1	258	42	46	417497	Rep2	sgCtrl	TMZ+O6BG
2	9	9	2	161	138	32	328827	Rep2	sgCtrl	TMZ+O6BG
2	9	9	3	73	210	77	727374	Rep2	sgCtrl	TMZ+O6BG
2	9	10	1	532	365	57	419928	Rep2	sgCtrl	TMZ+O6BG
2	9	10	2	78	50	111	131097	Rep2	sgCtrl	TMZ+O6BG
2	9	10	3	479	170	84	886628	Rep2	sgCtrl	TMZ+O6BG
2	9	10	4	336	230	113	131.01	Rep2	sgCtrl	TMZ+O6BG
2	9	10	5	152	326	92	115494	Rep2	sgCtrl	TMZ+O6BG
2	9	12	1	514	198	31	258525	Rep2	sgCtrl	TMZ+O6BG
2	9	12	2	403	231	46	313192	Rep2	sgCtrl	TMZ+O6BG
2	9	12	3	492	247	14	240485	Rep2	sgCtrl	TMZ+O6BG
2	9	14	1	132	353	23	755201	Rep2	sgCtrl	TMZ+O6BG
2	9	14	2	45	132	88	956954	Rep2	sgCtrl	TMZ+O6BG
2	9	11	1	393	321	12	220958	Rep2	sgCtrl	TMZ+O6BG
2	9	11	2	575	380	12	258464	Rep2	sgCtrl	TMZ+O6BG
2	9	16	1	535	369	52	413482	Rep2	sgCtrl	TMZ+O6BG
2	9	15	1	511	366	66	161115	Rep2	sgCtrl	TMZ+O6BG
2	9	15	2	422	418	28	235156	Rep2	sgCtrl	TMZ+O6BG
2	9	18	1	65	35	33	180166	Rep2	sgCtrl	TMZ+O6BG
2	9	19	1	60	217	91	114674	Rep2	sgCtrl	TMZ+O6BG
2	9	19	2	542	400	106	17979	Rep2	sgCtrl	TMZ+O6BG
2	9	19	3	449	405	54	163377	Rep2	sgCtrl	TMZ+O6BG
2	9	20	1	381	225	47	106809	Rep2	sgCtrl	TMZ+O6BG
2	9	20	2	492	246	52	921633	Rep2	sgCtrl	TMZ+O6BG
2	9	20	3	518	279	41	803051	Rep2	sgCtrl	TMZ+O6BG
2	9	20	4	509	454	66	690534	Rep2	sgCtrl	TMZ+O6BG
2	9	20	5	444	145	42	782478	Rep2	sgCtrl	TMZ+O6BG
2	9	22	1	323	254	28	145115	Rep2	sgCtrl	TMZ+O6BG
2	9	22	2	393	347	31	120447	Rep2	sgCtrl	TMZ+O6BG
2	9	22	3	665	454	19	14623	Rep2	sgCtrl	TMZ+O6BG
2	9	22	4	75	87	57	787626	Rep2	sgCtrl	TMZ+O6BG
2	9	22	5	195	102	58	715353	Rep2	sgCtrl	TMZ+O6BG
2	9	24	1	510	444	103	123	Rep2	sgCtrl	TMZ+O6BG
2	9	23	1	92	293	83	623157	Rep2	sgCtrl	TMZ+O6BG
2	9	23	2	580	412	17	397563	Rep2	sgCtrl	TMZ+O6BG
2	9	23	3	84	104	73	168498	Rep2	sgCtrl	TMZ+O6BG
2	9	23	4	311	164	83	971052	Rep2	sgCtrl	TMZ+O6BG
2	9	23	5	562	159	16	370855	Rep2	sgCtrl	TMZ+O6BG
2	9	23	6	451	180	21	329075	Rep2	sgCtrl	TMZ+O6BG
2	9	23	7	508	305	79	181215	Rep2	sgCtrl	TMZ+O6BG
2	9	23	8	413	325	123	983073	Rep2	sgCtrl	TMZ+O6BG
2	9	23	9	58	423	60	660853	Rep2	sgCtrl	TMZ+O6BG
2	9	29	1	375	239	90	699386	Rep2	sgCtrl	TMZ+O6BG
2	9	29	2	262	425	77	669133	Rep2	sgCtrl	TMZ+O6BG
2	9	31	1	454	326	41	228488	Rep2	sgCtrl	TMZ+O6BG
2	9	31	2	213	33	64	736854	Rep2	sgCtrl	TMZ+O6BG
2	9	31	3	536	348	49	194515	Rep2	sgCtrl	TMZ+O6BG
2	9	33	1	615	361	37	313544	Rep2	sgCtrl	TMZ+O6BG
2	9	33	2	99	384	55	351897	Rep2	sgCtrl	TMZ+O6BG
2	9	34	1	110	77	55	339717	Rep2	sgCtrl	TMZ+O6BG
2	9	34	2	123	138	138	112422	Rep2	sgCtrl	TMZ+O6BG
2	9	34	3	395	281	114	991354	Rep2	sgCtrl	TMZ+O6BG
2	9	34	4	278	282	73	593431	Rep2	sgCtrl	TMZ+O6BG
2	9	34	5	176	372	85	65014	Rep2	sgCtrl	TMZ+O6BG
2	9	34	6	292	350	67	524668	Rep2	sgCtrl	TMZ+O6BG
2	9	34	7	142	424	51	564568	Rep2	sgCtrl	TMZ+O6BG
2	9	32	1	123	86	7	402113	Rep2	sgCtrl	TMZ+O6BG
2	9	32	2	297	380	2	391338	Rep2	sgCtrl	TMZ+O6BG
2	9	32	3	632	433	10	19129	Rep2	sgCtrl	TMZ+O6BG
2	9	32	4	518	121	76	400047	Rep2	sgCtrl	TMZ+O6BG
2	9	32	5	448	67	54	469575	Rep2	sgCtrl	TMZ+O6BG
2	9	32	6	351	106	99	876544	Rep2	sgCtrl	TMZ+O6BG
2	9	32	7	627	92	20	188997	Rep2	sgCtrl	TMZ+O6BG
2	9	32	8	256	189	78	823097	Rep2	sgCtrl	TMZ+O6BG
2	9	32	9	480	265	43	203562	Rep2	sgCtrl	TMZ+O6BG
2	9	32	10	397	444	29	200808	Rep2	sgCtrl	TMZ+O6BG
2	9	32	11	596	461	54	189221	Rep2	sgCtrl	TMZ+O6BG
2	9	35	1	474	145	6	220375	Rep2	sgCtrl	TMZ+O6BG
2	9	35	2	619	157	71	388058	Rep2	sgCtrl	TMZ+O6BG
2	9	35	3	262	147	49	611223	Rep2	sgCtrl	TMZ+O6BG
2	9	35	4	451	255	52	49222	Rep2	sgCtrl	TMZ+O6BG
2	9	35	5	80	359	58	645061	Rep2	sgCtrl	TMZ+O6BG
2	9	35	6	350	384	12	224398	Rep2	sgCtrl	TMZ+O6BG
3	10	2	1	199	63	17	220944	Rep3	sgMSH6	TMZ+O6BG
3	10	2	2	386	205	13	160561	Rep3	sgMSH6	TMZ+O6BG
3	10	2	3	313	210	12	15149	Rep3	sgMSH6	TMZ+O6BG
3	10	2	4	469	305	17	281294	Rep3	sgMSH6	TMZ+O6BG
3	10	2	5	515	317	17	258656	Rep3	sgMSH6	TMZ+O6BG
3	10	2	6	439	405	6	153166	Rep3	sgMSH6	TMZ+O6BG
3	10	2	7	482	106	14	152679	Rep3	sgMSH6	TMZ+O6BG
3	10	2	8	409	270	18	195108	Rep3	sgMSH6	TMZ+O6BG
3	10	2	9	371	399	28	313859	Rep3	sgMSH6	TMZ+O6BG
3	10	3	1	626	144	16	127996	Rep3	sgMSH6	TMZ+O6BG
3	10	3	2	386	255	24	154165	Rep3	sgMSH6	TMZ+O6BG
3	10	3	3	211	413	31	241039	Rep3	sgMSH6	TMZ+O6BG
3	10	3	4	73	109	44	343633	Rep3	sgMSH6	TMZ+O6BG
3	10	3	5	223	135	54	261611	Rep3	sgMSH6	TMZ+O6BG
3	10	3	6	122	128	40	285151	Rep3	sgMSH6	TMZ+O6BG
3	10	3	7	491	180	20	14826	Rep3	sgMSH6	TMZ+O6BG
3	10	3	8	298	201	17	159162	Rep3	sgMSH6	TMZ+O6BG
3	10	3	9	587	190	42	121718	Rep3	sgMSH6	TMZ+O6BG
3	10	3	10	554	242	7	13958	Rep3	sgMSH6	TMZ+O6BG
3	10	3	11	166	302	53	292439	Rep3	sgMSH6	TMZ+O6BG
3	10	3	12	42	329	43	334563	Rep3	sgMSH6	TMZ+O6BG
3	10	3	13	624	407	15	246028	Rep3	sgMSH6	TMZ+O6BG
3	10	3	14	37	460	22	223239	Rep3	sgMSH6	TMZ+O6BG
3	10	1	1	503	398	8	131654	Rep3	sgMSH6	TMZ+O6BG
3	10	4	1	47	142	15	19243	Rep3	sgMSH6	TMZ+O6BG
3	10	4	2	20	183	11	189492	Rep3	sgMSH6	TMZ+O6BG
3	10	4	3	535	206	12	143491	Rep3	sgMSH6	TMZ+O6BG
3	10	4	4	409	219	11	171551	Rep3	sgMSH6	TMZ+O6BG
3	10	4	5	632	237	17	17272	Rep3	sgMSH6	TMZ+O6BG
3	10	4	6	219	263	16	152419	Rep3	sgMSH6	TMZ+O6BG
3	10	4	7	566	287	21	141687	Rep3	sgMSH6	TMZ+O6BG
3	10	4	8	233	365	7	107837	Rep3	sgMSH6	TMZ+O6BG
3	10	4	9	394	121	11	139903	Rep3	sgMSH6	TMZ+O6BG
3	10	4	10	297	132	12	182258	Rep3	sgMSH6	TMZ+O6BG
3	10	4	11	198	143	11	159975	Rep3	sgMSH6	TMZ+O6BG
3	10	4	12	104	208	13	187556	Rep3	sgMSH6	TMZ+O6BG
3	10	4	13	39	272	24	247118	Rep3	sgMSH6	TMZ+O6BG
3	10	4	14	514	305	12	142786	Rep3	sgMSH6	TMZ+O6BG
3	10	4	15	286	370	20	136698	Rep3	sgMSH6	TMZ+O6BG
3	10	6	1	530	166	16	150801	Rep3	sgMSH6	TMZ+O6BG
3	10	6	2	566	245	19	172451	Rep3	sgMSH6	TMZ+O6BG
3	10	6	3	341	90	15	16007	Rep3	sgMSH6	TMZ+O6BG
3	10	6	4	406	162	21	163496	Rep3	sgMSH6	TMZ+O6BG
3	10	5	1	145	187	37	188309	Rep3	sgMSH6	TMZ+O6BG
3	10	5	2	239	427	19	162432	Rep3	sgMSH6	TMZ+O6BG
3	10	5	3	511	89	8	12822	Rep3	sgMSH6	TMZ+O6BG
3	10	5	4	505	168	12	134979	Rep3	sgMSH6	TMZ+O6BG
3	10	5	5	559	339	12	153126	Rep3	sgMSH6	TMZ+O6BG
3	10	5	6	208	358	15	169303	Rep3	sgMSH6	TMZ+O6BG
3	10	5	7	310	390	24	159694	Rep3	sgMSH6	TMZ+O6BG
3	10	7	1	9	261	4	174367	Rep3	sgMSH6	TMZ+O6BG
3	10	7	2	90	485	7	165034	Rep3	sgMSH6	TMZ+O6BG
3	10	7	3	62	348	22	181414	Rep3	sgMSH6	TMZ+O6BG
3	10	7	4	474	459	13	209611	Rep3	sgMSH6	TMZ+O6BG
3	10	9	1	474	49	11	127462	Rep3	sgMSH6	TMZ+O6BG
3	10	9	2	587	144	9	113155	Rep3	sgMSH6	TMZ+O6BG
3	10	9	3	632	172	8	112846	Rep3	sgMSH6	TMZ+O6BG
3	10	9	4	551	247	8	109181	Rep3	sgMSH6	TMZ+O6BG
3	10	9	5	482	266	8	129729	Rep3	sgMSH6	TMZ+O6BG
3	10	9	6	576	368	14	127028	Rep3	sgMSH6	TMZ+O6BG
3	10	9	7	537	397	15	130654	Rep3	sgMSH6	TMZ+O6BG
3	10	9	8	575	463	24	131571	Rep3	sgMSH6	TMZ+O6BG
3	10	9	9	54	482	3	260356	Rep3	sgMSH6	TMZ+O6BG
3	10	10	1	473	41	10	175663	Rep3	sgMSH6	TMZ+O6BG
3	10	10	2	492	79	14	184636	Rep3	sgMSH6	TMZ+O6BG
3	10	10	3	241	407	12	265859	Rep3	sgMSH6	TMZ+O6BG
3	10	11	1	129	32	29	226529	Rep3	sgMSH6	TMZ+O6BG
3	10	11	2	481	66	26	228075	Rep3	sgMSH6	TMZ+O6BG
3	10	11	3	501	153	27	18202	Rep3	sgMSH6	TMZ+O6BG
3	10	11	4	451	303	41	202041	Rep3	sgMSH6	TMZ+O6BG
3	10	11	5	382	376	36	165068	Rep3	sgMSH6	TMZ+O6BG
3	10	12	1	630	274	5	130697	Rep3	sgMSH6	TMZ+O6BG
3	10	12	2	595	311	7	126817	Rep3	sgMSH6	TMZ+O6BG
3	10	12	3	433	359	32	344467	Rep3	sgMSH6	TMZ+O6BG
3	10	12	4	594	413	22	33299	Rep3	sgMSH6	TMZ+O6BG
3	10	12	5	355	80	21	219015	Rep3	sgMSH6	TMZ+O6BG
3	10	12	6	268	123	46	346088	Rep3	sgMSH6	TMZ+O6BG
3	10	12	7	343	195	36	242423	Rep3	sgMSH6	TMZ+O6BG
3	10	14	1	645	170	3	188502	Rep3	sgMSH6	TMZ+O6BG
3	10	14	2	254	241	15	186976	Rep3	sgMSH6	TMZ+O6BG
3	10	14	3	404	259	22	226497	Rep3	sgMSH6	TMZ+O6BG
3	10	14	4	457	255	14	260204	Rep3	sgMSH6	TMZ+O6BG
3	10	14	5	245	287	8	187416	Rep3	sgMSH6	TMZ+O6BG
3	10	14	6	361	399	32	240335	Rep3	sgMSH6	TMZ+O6BG
3	10	14	7	432	444	32	281052	Rep3	sgMSH6	TMZ+O6BG
3	10	14	8	297	474	7	184601	Rep3	sgMSH6	TMZ+O6BG
3	10	14	9	500	114	16	183576	Rep3	sgMSH6	TMZ+O6BG
3	10	14	10	153	125	18	346359	Rep3	sgMSH6	TMZ+O6BG
3	10	14	11	76	163	26	196212	Rep3	sgMSH6	TMZ+O6BG
3	10	14	12	456	162	17	18781	Rep3	sgMSH6	TMZ+O6BG
3	10	14	13	562	188	5	182251	Rep3	sgMSH6	TMZ+O6BG
3	10	14	14	575	266	13	171188	Rep3	sgMSH6	TMZ+O6BG
3	10	14	15	164	305	23	191786	Rep3	sgMSH6	TMZ+O6BG
3	10	13	1	644	46	14	160572	Rep3	sgMSH6	TMZ+O6BG
3	10	16	1	307	35	22	235919	Rep3	sgMSH6	TMZ+O6BG
3	10	16	2	627	130	24	108232	Rep3	sgMSH6	TMZ+O6BG
3	10	16	3	565	270	5	123704	Rep3	sgMSH6	TMZ+O6BG
3	10	16	4	444	290	7	177999	Rep3	sgMSH6	TMZ+O6BG
3	10	16	5	449	354	10	143675	Rep3	sgMSH6	TMZ+O6BG
3	10	16	6	515	325	9	12744	Rep3	sgMSH6	TMZ+O6BG
3	10	15	1	570	83	14	118702	Rep3	sgMSH6	TMZ+O6BG
3	10	15	2	625	348	26	122446	Rep3	sgMSH6	TMZ+O6BG
3	10	15	3	547	405	15	125235	Rep3	sgMSH6	TMZ+O6BG
3	10	17	1	178	80	28	523263	Rep3	sgMSH6	TMZ+O6BG
3	10	17	2	254	131	29	494373	Rep3	sgMSH6	TMZ+O6BG
3	10	18	1	401	198	11	171032	Rep3	sgMSH6	TMZ+O6BG
3	10	18	2	582	155	26	237858	Rep3	sgMSH6	TMZ+O6BG
3	10	18	3	403	283	15	170889	Rep3	sgMSH6	TMZ+O6BG
3	10	19	1	410	133	19	122351	Rep3	sgMSH6	TMZ+O6BG
3	10	19	2	639	211	81	112377	Rep3	sgMSH6	TMZ+O6BG
3	10	19	3	524	321	22	115821	Rep3	sgMSH6	TMZ+O6BG
3	10	19	4	305	320	10	189131	Rep3	sgMSH6	TMZ+O6BG
3	10	19	5	289	379	24	165251	Rep3	sgMSH6	TMZ+O6BG
3	10	19	6	215	104	11	169091	Rep3	sgMSH6	TMZ+O6BG
3	10	19	7	226	213	26	231381	Rep3	sgMSH6	TMZ+O6BG
3	10	19	8	99	269	26	478021	Rep3	sgMSH6	TMZ+O6BG
3	10	19	9	136	382	36	44276	Rep3	sgMSH6	TMZ+O6BG
3	10	20	1	619	361	15	203568	Rep3	sgMSH6	TMZ+O6BG
3	10	20	2	482	423	23	177119	Rep3	sgMSH6	TMZ+O6BG
3	10	20	3	547	416	9	200599	Rep3	sgMSH6	TMZ+O6BG
3	10	20	4	256	315	15	179243	Rep3	sgMSH6	TMZ+O6BG
3	10	20	5	516	344	14	203056	Rep3	sgMSH6	TMZ+O6BG
3	10	20	6	86	370	28	182251	Rep3	sgMSH6	TMZ+O6BG
3	10	20	7	217	379	14	180482	Rep3	sgMSH6	TMZ+O6BG
3	10	23	1	621	100	24	188362	Rep3	sgMSH6	TMZ+O6BG
3	10	23	2	507	325	9	142625	Rep3	sgMSH6	TMZ+O6BG
3	10	23	3	539	134	13	156878	Rep3	sgMSH6	TMZ+O6BG
3	10	23	4	451	244	13	16795	Rep3	sgMSH6	TMZ+O6BG
3	10	23	5	611	287	27	146103	Rep3	sgMSH6	TMZ+O6BG
3	10	23	6	388	335	19	15642	Rep3	sgMSH6	TMZ+O6BG
3	10	23	7	609	429	6	170002	Rep3	sgMSH6	TMZ+O6BG
3	10	24	1	71	162	24	319379	Rep3	sgMSH6	TMZ+O6BG
3	10	22	1	472	91	5	110563	Rep3	sgMSH6	TMZ+O6BG
3	10	22	2	602	112	13	973326	Rep3	sgMSH6	TMZ+O6BG
3	10	22	3	133	162	35	202093	Rep3	sgMSH6	TMZ+O6BG
3	10	22	4	392	216	32	134527	Rep3	sgMSH6	TMZ+O6BG
3	10	22	5	583	221	31	127473	Rep3	sgMSH6	TMZ+O6BG
3	10	22	6	419	300	28	137295	Rep3	sgMSH6	TMZ+O6BG
3	10	22	7	306	382	38	180846	Rep3	sgMSH6	TMZ+O6BG
3	10	22	8	271	61	23	133988	Rep3	sgMSH6	TMZ+O6BG
3	10	22	9	118	85	17	173251	Rep3	sgMSH6	TMZ+O6BG
3	10	22	10	183	304	48	250485	Rep3	sgMSH6	TMZ+O6BG
3	10	22	11	488	397	35	159176	Rep3	sgMSH6	TMZ+O6BG
3	10	25	1	591	55	5	189947	Rep3	sgMSH6	TMZ+O6BG
3	10	25	2	595	102	7	201259	Rep3	sgMSH6	TMZ+O6BG
3	10	25	3	91	115	41	303565	Rep3	sgMSH6	TMZ+O6BG
3	10	25	4	609	433	3	187781	Rep3	sgMSH6	TMZ+O6BG
3	10	26	1	188	53	51	286147	Rep3	sgMSH6	TMZ+O6BG
3	10	27	1	317	224	9	143748	Rep3	sgMSH6	TMZ+O6BG
3	10	27	2	664	191	7	104045	Rep3	sgMSH6	TMZ+O6BG
3	10	27	3	383	417	7	205685	Rep3	sgMSH6	TMZ+O6BG
3	10	27	4	517	484	7	12425	Rep3	sgMSH6	TMZ+O6BG
3	10	27	5	586	154	18	106836	Rep3	sgMSH6	TMZ+O6BG
3	10	27	6	380	237	25	199121	Rep3	sgMSH6	TMZ+O6BG
3	10	27	7	629	274	18	108882	Rep3	sgMSH6	TMZ+O6BG
3	10	27	8	508	322	3	159172	Rep3	sgMSH6	TMZ+O6BG
3	10	27	9	344	360	19	253427	Rep3	sgMSH6	TMZ+O6BG
3	10	27	10	596	381	13	119165	Rep3	sgMSH6	TMZ+O6BG
3	10	28	1	509	331	14	124038	Rep3	sgMSH6	TMZ+O6BG
3	10	28	2	653	331	16	119917	Rep3	sgMSH6	TMZ+O6BG
3	10	28	3	635	348	24	120139	Rep3	sgMSH6	TMZ+O6BG
3	10	28	4	505	392	4	131116	Rep3	sgMSH6	TMZ+O6BG
3	10	28	5	440	484	2	148973	Rep3	sgMSH6	TMZ+O6BG
3	10	28	6	160	92	17	184798	Rep3	sgMSH6	TMZ+O6BG
3	10	28	7	614	433	28	152117	Rep3	sgMSH6	TMZ+O6BG
3	10	29	1	307	121	35	260778	Rep3	sgMSH6	TMZ+O6BG
3	10	29	2	578	122	12	134279	Rep3	sgMSH6	TMZ+O6BG
3	10	29	3	167	172	30	17764	Rep3	sgMSH6	TMZ+O6BG
3	10	29	4	309	156	15	169563	Rep3	sgMSH6	TMZ+O6BG
3	10	29	5	622	204	8	136736	Rep3	sgMSH6	TMZ+O6BG
3	10	29	6	535	257	17	157863	Rep3	sgMSH6	TMZ+O6BG
3	10	29	7	624	101	12	143357	Rep3	sgMSH6	TMZ+O6BG
3	10	29	8	89	160	23	145721	Rep3	sgMSH6	TMZ+O6BG
3	10	29	9	413	188	10	139679	Rep3	sgMSH6	TMZ+O6BG
3	10	29	10	440	263	24	141161	Rep3	sgMSH6	TMZ+O6BG
3	10	29	11	277	259	12	130556	Rep3	sgMSH6	TMZ+O6BG
3	10	29	12	194	293	15	139334	Rep3	sgMSH6	TMZ+O6BG
3	10	29	13	80	357	69	286465	Rep3	sgMSH6	TMZ+O6BG
3	10	29	14	598	373	29	236882	Rep3	sgMSH6	TMZ+O6BG
3	10	29	15	433	416	11	293223	Rep3	sgMSH6	TMZ+O6BG
3	10	29	16	314	427	14	173812	Rep3	sgMSH6	TMZ+O6BG
3	10	29	17	488	447	21	222444	Rep3	sgMSH6	TMZ+O6BG
3	10	29	18	196	447	15	237485	Rep3	sgMSH6	TMZ+O6BG
3	10	30	1	338	28	2	167296	Rep3	sgMSH6	TMZ+O6BG
3	10	30	2	255	58	14	168042	Rep3	sgMSH6	TMZ+O6BG
3	10	30	3	199	85	22	262286	Rep3	sgMSH6	TMZ+O6BG
3	10	30	4	350	104	28	132985	Rep3	sgMSH6	TMZ+O6BG
3	10	30	5	551	170	8	13504	Rep3	sgMSH6	TMZ+O6BG
3	10	30	6	429	265	15	144937	Rep3	sgMSH6	TMZ+O6BG
3	10	30	7	138	424	15	184898	Rep3	sgMSH6	TMZ+O6BG
3	10	30	8	536	67	5	148906	Rep3	sgMSH6	TMZ+O6BG
3	10	30	9	390	140	29	177014	Rep3	sgMSH6	TMZ+O6BG
3	10	30	10	505	142	14	150697	Rep3	sgMSH6	TMZ+O6BG
3	10	30	11	343	248	20	280977	Rep3	sgMSH6	TMZ+O6BG
3	10	30	12	60	309	47	226516	Rep3	sgMSH6	TMZ+O6BG
3	10	30	13	516	342	8	22501	Rep3	sgMSH6	TMZ+O6BG
3	10	31	1	605	90	30	268349	Rep3	sgMSH6	TMZ+O6BG
3	10	31	2	601	403	10	148716	Rep3	sgMSH6	TMZ+O6BG
3	10	31	3	250	139	38	23896	Rep3	sgMSH6	TMZ+O6BG
3	10	31	4	512	164	9	168202	Rep3	sgMSH6	TMZ+O6BG
3	10	31	5	375	159	6	32.73	Rep3	sgMSH6	TMZ+O6BG
3	10	31	6	108	195	31	24876	Rep3	sgMSH6	TMZ+O6BG
3	10	31	7	208	263	42	232916	Rep3	sgMSH6	TMZ+O6BG
3	10	31	8	72	339	47	231041	Rep3	sgMSH6	TMZ+O6BG
3	10	31	9	358	374	8	150191	Rep3	sgMSH6	TMZ+O6BG
3	10	31	10	131	428	28	266903	Rep3	sgMSH6	TMZ+O6BG
3	10	31	11	248	438	18	201249	Rep3	sgMSH6	TMZ+O6BG
3	10	32	1	566	65	15	137583	Rep3	sgMSH6	TMZ+O6BG
3	10	32	2	142	83	23	205725	Rep3	sgMSH6	TMZ+O6BG
3	10	32	3	306	82	31	25135	Rep3	sgMSH6	TMZ+O6BG
3	10	32	4	175	173	7	22056	Rep3	sgMSH6	TMZ+O6BG
3	10	32	5	161	209	8	250297	Rep3	sgMSH6	TMZ+O6BG
3	10	32	6	544	250	27	166785	Rep3	sgMSH6	TMZ+O6BG
3	10	32	7	575	340	21	180697	Rep3	sgMSH6	TMZ+O6BG
3	10	32	8	624	49	10	137123	Rep3	sgMSH6	TMZ+O6BG
3	10	32	9	429	146	14	149645	Rep3	sgMSH6	TMZ+O6BG
3	10	32	10	570	190	10	11817	Rep3	sgMSH6	TMZ+O6BG
3	10	32	11	149	263	28	309317	Rep3	sgMSH6	TMZ+O6BG
3	10	33	1	500	256	12	141543	Rep3	sgMSH6	TMZ+O6BG
3	10	33	2	553	263	2	147769	Rep3	sgMSH6	TMZ+O6BG
3	10	33	3	505	389	20	129204	Rep3	sgMSH6	TMZ+O6BG
3	10	33	4	379	250	18	202088	Rep3	sgMSH6	TMZ+O6BG
3	10	33	5	395	339	11	144448	Rep3	sgMSH6	TMZ+O6BG
3	10	33	6	472	343	19	203131	Rep3	sgMSH6	TMZ+O6BG
3	10	33	7	380	449	10	195698	Rep3	sgMSH6	TMZ+O6BG
3	10	34	1	401	100	27	208232	Rep3	sgMSH6	TMZ+O6BG
3	10	34	2	519	84	9	13.33	Rep3	sgMSH6	TMZ+O6BG
3	10	34	3	461	189	19	211249	Rep3	sgMSH6	TMZ+O6BG
3	10	34	4	306	156	38	244214	Rep3	sgMSH6	TMZ+O6BG
3	10	35	1	58	85	16	219404	Rep3	sgMSH6	TMZ+O6BG
3	10	35	2	95	295	15	193678	Rep3	sgMSH6	TMZ+O6BG
3	10	35	3	479	58	18	187467	Rep3	sgMSH6	TMZ+O6BG
3	10	35	4	343	86	71	445542	Rep3	sgMSH6	TMZ+O6BG
3	10	35	5	518	132	4	472562	Rep3	sgMSH6	TMZ+O6BG
3	10	35	6	256	218	7	165932	Rep3	sgMSH6	TMZ+O6BG
3	10	35	7	292	354	7	143317	Rep3	sgMSH6	TMZ+O6BG
3	10	35	8	469	362	29	194851	Rep3	sgMSH6	TMZ+O6BG
3	10	35	9	164	412	33	309099	Rep3	sgMSH6	TMZ+O6BG
3	10	35	10	430	441	32	241068	Rep3	sgMSH6	TMZ+O6BG
3	2	1	1	342	269	63	269404	Rep1	sgMSH6	DMSO
3	2	1	2	421	321	35	226027	Rep1	sgMSH6	DMSO
3	2	1	3	337	377	55	198603	Rep1	sgMSH6	DMSO
3	2	1	4	479	377	32	171924	Rep1	sgMSH6	DMSO
3	2	3	1	438	43	10	100404	Rep1	sgMSH6	DMSO
3	2	3	2	268	306	20	149354	Rep1	sgMSH6	DMSO
3	2	3	3	558	48	20	105127	Rep1	sgMSH6	DMSO
3	2	3	4	148	63	26	183962	Rep1	sgMSH6	DMSO
3	2	3	5	534	211	15	109462	Rep1	sgMSH6	DMSO
3	2	3	6	624	193	14	126824	Rep1	sgMSH6	DMSO
3	2	3	7	356	291	36	141408	Rep1	sgMSH6	DMSO
3	2	4	1	254	108	37	187627	Rep1	sgMSH6	DMSO
3	2	4	2	620	128	44	126186	Rep1	sgMSH6	DMSO
3	2	4	3	104	154	34	197337	Rep1	sgMSH6	DMSO
3	2	4	4	478	169	70	153521	Rep1	sgMSH6	DMSO
3	2	4	5	84	243	36	173983	Rep1	sgMSH6	DMSO
3	2	4	6	479	233	43	198008	Rep1	sgMSH6	DMSO
3	2	4	7	566	217	14	158903	Rep1	sgMSH6	DMSO
3	2	4	8	574	250	38	191903	Rep1	sgMSH6	DMSO
3	2	4	9	436	242	7	210932	Rep1	sgMSH6	DMSO
3	2	4	10	565	306	58	230796	Rep1	sgMSH6	DMSO
3	2	4	11	343	58	27	160419	Rep1	sgMSH6	DMSO
3	2	4	12	562	149	49	169789	Rep1	sgMSH6	DMSO
3	2	4	13	457	313	25	126206	Rep1	sgMSH6	DMSO
3	2	4	14	383	383	57	273854	Rep1	sgMSH6	DMSO
3	2	4	15	316	425	33	207846	Rep1	sgMSH6	DMSO
3	2	4	16	114	432	74	215458	Rep1	sgMSH6	DMSO
3	2	5	1	84	169	43	223645	Rep1	sgMSH6	DMSO
3	2	5	2	135	426	34	226748	Rep1	sgMSH6	DMSO
3	2	5	3	457	36	26	989136	Rep1	sgMSH6	DMSO
3	2	6	1	608	21	7	105156	Rep1	sgMSH6	DMSO
3	2	6	2	449	67	30	135303	Rep1	sgMSH6	DMSO
3	2	6	3	630	123	15	105744	Rep1	sgMSH6	DMSO
3	2	6	4	639	188	17	132837	Rep1	sgMSH6	DMSO
3	2	9	1	225	65	11	211079	Rep1	sgMSH6	DMSO
3	2	9	2	378	115	13	136546	Rep1	sgMSH6	DMSO
3	2	9	3	504	167	68	730425	Rep1	sgMSH6	DMSO
3	2	9	4	612	246	43	742686	Rep1	sgMSH6	DMSO
3	2	9	5	400	277	12	108392	Rep1	sgMSH6	DMSO
3	2	9	6	126	313	40	187871	Rep1	sgMSH6	DMSO
3	2	9	7	530	342	24	755686	Rep1	sgMSH6	DMSO
3	2	9	8	77	403	53	21.35	Rep1	sgMSH6	DMSO
3	2	9	9	290	284	22	155116	Rep1	sgMSH6	DMSO
3	2	9	10	294	391	33	162352	Rep1	sgMSH6	DMSO
3	2	8	1	186	69	41	172008	Rep1	sgMSH6	DMSO
3	2	8	2	213	100	30	167561	Rep1	sgMSH6	DMSO
3	2	8	3	56	398	59	181052	Rep1	sgMSH6	DMSO
3	2	8	4	223	430	49	181912	Rep1	sgMSH6	DMSO
3	2	11	1	468	58	47	322419	Rep1	sgMSH6	DMSO
3	2	12	1	590	395	26	177203	Rep1	sgMSH6	DMSO
3	2	14	1	35	243	9	121888	Rep1	sgMSH6	DMSO
3	2	14	2	31	276	27	159071	Rep1	sgMSH6	DMSO
3	2	14	3	176	443	57	16497	Rep1	sgMSH6	DMSO
3	2	14	4	142	228	79	208049	Rep1	sgMSH6	DMSO
3	2	14	5	70	411	119	154305	Rep1	sgMSH6	DMSO
3	2	14	6	403	438	76	205776	Rep1	sgMSH6	DMSO
3	2	13	1	559	69	62	347236	Rep1	sgMSH6	DMSO
3	2	13	2	94	66	50	418571	Rep1	sgMSH6	DMSO
3	2	13	3	471	112	6	176652	Rep1	sgMSH6	DMSO
3	2	13	4	645	184	42	144772	Rep1	sgMSH6	DMSO
3	2	13	5	511	260	18	14422	Rep1	sgMSH6	DMSO
3	2	13	6	533	288	22	141519	Rep1	sgMSH6	DMSO
3	2	13	7	208	312	55	157748	Rep1	sgMSH6	DMSO
3	2	13	8	609	314	39	152671	Rep1	sgMSH6	DMSO
3	2	13	9	238	384	39	170652	Rep1	sgMSH6	DMSO
3	2	13	10	191	136	58	280938	Rep1	sgMSH6	DMSO
3	2	15	1	185	81	34	150696	Rep1	sgMSH6	DMSO
3	2	15	2	354	71	13	965821	Rep1	sgMSH6	DMSO
3	2	15	3	89	340	38	163805	Rep1	sgMSH6	DMSO
3	2	15	4	64	305	25	164486	Rep1	sgMSH6	DMSO
3	2	16	1	255	36	8	160444	Rep1	sgMSH6	DMSO
3	2	16	2	433	237	10	930443	Rep1	sgMSH6	DMSO
3	2	16	3	478	250	10	842398	Rep1	sgMSH6	DMSO
3	2	16	4	433	127	12	104482	Rep1	sgMSH6	DMSO
3	2	16	5	362	134	14	120622	Rep1	sgMSH6	DMSO
3	2	16	6	201	156	20	20749	Rep1	sgMSH6	DMSO
3	2	16	7	549	189	59	103483	Rep1	sgMSH6	DMSO
3	2	17	1	71	65	62	369763	Rep1	sgMSH6	DMSO
3	2	19	1	304	42	12	998476	Rep1	sgMSH6	DMSO
3	2	19	2	494	100	59	634284	Rep1	sgMSH6	DMSO
3	2	19	3	426	135	49	712805	Rep1	sgMSH6	DMSO
3	2	19	4	469	123	7	638206	Rep1	sgMSH6	DMSO
3	2	19	5	596	152	101	534188	Rep1	sgMSH6	DMSO
3	2	19	6	118	177	27	207115	Rep1	sgMSH6	DMSO
3	2	19	7	560	178	72	536653	Rep1	sgMSH6	DMSO
3	2	19	8	125	236	23	267305	Rep1	sgMSH6	DMSO
3	2	19	9	31	284	34	351893	Rep1	sgMSH6	DMSO
3	2	19	10	272	292	14	145104	Rep1	sgMSH6	DMSO
3	2	19	11	455	298	71	543181	Rep1	sgMSH6	DMSO
3	2	19	12	596	381	134	567163	Rep1	sgMSH6	DMSO
3	2	19	13	222	411	14	127896	Rep1	sgMSH6	DMSO
3	2	19	14	392	442	47	96105	Rep1	sgMSH6	DMSO
3	2	19	15	250	53	13	117562	Rep1	sgMSH6	DMSO
3	2	19	16	341	171	17	114612	Rep1	sgMSH6	DMSO
3	2	19	17	236	222	16	190684	Rep1	sgMSH6	DMSO
3	2	19	18	124	342	38	272966	Rep1	sgMSH6	DMSO
3	2	19	19	413	353	37	590009	Rep1	sgMSH6	DMSO
3	2	19	20	292	410	22	15596	Rep1	sgMSH6	DMSO
3	2	19	21	605	435	135	61021	Rep1	sgMSH6	DMSO
3	2	18	1	111	355	27	262467	Rep1	sgMSH6	DMSO
3	2	18	2	455	146	29	174982	Rep1	sgMSH6	DMSO
3	2	18	3	579	183	35	152519	Rep1	sgMSH6	DMSO
3	2	18	4	102	209	22	195315	Rep1	sgMSH6	DMSO
3	2	18	5	58	257	11	249965	Rep1	sgMSH6	DMSO
3	2	18	6	55	338	23	213899	Rep1	sgMSH6	DMSO
3	2	21	1	162	33	26	157214	Rep1	sgMSH6	DMSO
3	2	21	2	206	91	56	238328	Rep1	sgMSH6	DMSO
3	2	21	3	323	131	44	167475	Rep1	sgMSH6	DMSO
3	2	21	4	156	249	65	194072	Rep1	sgMSH6	DMSO
3	2	21	5	223	279	41	193245	Rep1	sgMSH6	DMSO
3	2	21	6	46	388	100	164507	Rep1	sgMSH6	DMSO
3	2	21	7	415	47	42	249578	Rep1	sgMSH6	DMSO
3	2	21	8	593	70	9	127752	Rep1	sgMSH6	DMSO
3	2	21	9	534	155	15	100266	Rep1	sgMSH6	DMSO
3	2	21	10	457	194	47	136932	Rep1	sgMSH6	DMSO
3	2	21	11	307	194	51	225156	Rep1	sgMSH6	DMSO
3	2	21	12	341	327	18	184577	Rep1	sgMSH6	DMSO
3	2	21	13	578	352	29	117149	Rep1	sgMSH6	DMSO
3	2	21	14	470	409	40	165991	Rep1	sgMSH6	DMSO
3	2	21	15	153	431	34	244484	Rep1	sgMSH6	DMSO
3	2	22	1	81	177	31	226893	Rep1	sgMSH6	DMSO
3	2	22	2	316	243	12	107002	Rep1	sgMSH6	DMSO
3	2	22	3	598	374	114	534107	Rep1	sgMSH6	DMSO
3	2	22	4	377	398	16	818388	Rep1	sgMSH6	DMSO
3	2	22	5	118	112	24	301346	Rep1	sgMSH6	DMSO
3	2	22	6	502	215	41	939449	Rep1	sgMSH6	DMSO
3	2	22	7	507	295	57	741564	Rep1	sgMSH6	DMSO
3	2	22	8	253	410	14	127018	Rep1	sgMSH6	DMSO
3	2	22	9	482	425	62	714839	Rep1	sgMSH6	DMSO
3	2	22	10	125	445	18	190172	Rep1	sgMSH6	DMSO
3	2	20	1	75	58	83	19531	Rep1	sgMSH6	DMSO
3	2	20	2	217	196	45	414891	Rep1	sgMSH6	DMSO
3	2	23	1	642	204	31	171672	Rep1	sgMSH6	DMSO
3	2	24	1	357	74	78	175965	Rep1	sgMSH6	DMSO
3	2	24	2	609	196	78	360235	Rep1	sgMSH6	DMSO
3	2	24	3	466	294	39	394386	Rep1	sgMSH6	DMSO
3	2	24	4	506	327	38	236547	Rep1	sgMSH6	DMSO
3	2	24	5	392	407	17	258775	Rep1	sgMSH6	DMSO
3	2	24	6	440	425	19	164304	Rep1	sgMSH6	DMSO
3	2	24	7	512	463	39	240331	Rep1	sgMSH6	DMSO
3	2	24	8	122	77	76	187057	Rep1	sgMSH6	DMSO
3	2	24	9	196	149	72	19314	Rep1	sgMSH6	DMSO
3	2	25	1	253	363	35	152234	Rep1	sgMSH6	DMSO
3	2	25	2	35	444	15	170683	Rep1	sgMSH6	DMSO
3	2	25	3	206	302	31	193709	Rep1	sgMSH6	DMSO
3	2	27	1	253	120	17	151403	Rep1	sgMSH6	DMSO
3	2	27	2	574	130	100	596377	Rep1	sgMSH6	DMSO
3	2	27	3	60	120	19	149536	Rep1	sgMSH6	DMSO
3	2	27	4	20	137	19	163001	Rep1	sgMSH6	DMSO
3	2	27	5	150	166	2	136028	Rep1	sgMSH6	DMSO
3	2	27	6	404	170	17	686812	Rep1	sgMSH6	DMSO
3	2	27	7	370	214	14	746114	Rep1	sgMSH6	DMSO
3	2	27	8	245	206	7	964743	Rep1	sgMSH6	DMSO
3	2	27	9	597	327	168	593798	Rep1	sgMSH6	DMSO
3	2	27	10	472	356	48	562261	Rep1	sgMSH6	DMSO
3	2	27	11	573	376	123	505182	Rep1	sgMSH6	DMSO
3	2	27	12	370	427	36	723579	Rep1	sgMSH6	DMSO
3	2	27	13	124	99	24	159914	Rep1	sgMSH6	DMSO
3	2	27	14	413	244	4	634474	Rep1	sgMSH6	DMSO
3	2	26	1	232	70	26	208897	Rep1	sgMSH6	DMSO
3	2	26	2	434	73	25	135405	Rep1	sgMSH6	DMSO
3	2	26	3	146	123	18	187268	Rep1	sgMSH6	DMSO
3	2	26	4	455	217	7	140165	Rep1	sgMSH6	DMSO
3	2	26	5	459	265	7	135053	Rep1	sgMSH6	DMSO
3	2	26	6	239	294	19	226418	Rep1	sgMSH6	DMSO
3	2	26	7	515	385	6	119968	Rep1	sgMSH6	DMSO
3	2	26	8	425	435	19	164008	Rep1	sgMSH6	DMSO
3	2	26	9	461	423	10	137869	Rep1	sgMSH6	DMSO
3	2	26	10	615	454	19	121351	Rep1	sgMSH6	DMSO
3	2	26	11	85	485	2	202458	Rep1	sgMSH6	DMSO
3	2	26	12	92	60	19	20123	Rep1	sgMSH6	DMSO
3	2	26	13	74	211	61	257541	Rep1	sgMSH6	DMSO
3	2	26	14	234	210	3	186276	Rep1	sgMSH6	DMSO
3	2	26	15	365	217	38	399493	Rep1	sgMSH6	DMSO
3	2	26	16	107	361	3	173451	Rep1	sgMSH6	DMSO
3	2	28	1	420	122	28	111067	Rep1	sgMSH6	DMSO
3	2	28	2	324	177	4	108155	Rep1	sgMSH6	DMSO
3	2	28	3	345	340	8	966124	Rep1	sgMSH6	DMSO
3	2	28	4	282	399	13	105236	Rep1	sgMSH6	DMSO
3	2	28	5	607	40	23	11.16	Rep1	sgMSH6	DMSO
3	2	28	6	469	44	20	167614	Rep1	sgMSH6	DMSO
3	2	28	7	203	109	33	132861	Rep1	sgMSH6	DMSO
3	2	28	8	591	146	29	882107	Rep1	sgMSH6	DMSO
3	2	28	9	366	215	20	111065	Rep1	sgMSH6	DMSO
3	2	28	10	286	312	10	100696	Rep1	sgMSH6	DMSO
3	2	28	11	137	314	27	136918	Rep1	sgMSH6	DMSO
3	2	28	12	182	356	25	126136	Rep1	sgMSH6	DMSO
3	2	28	13	71	399	42	299516	Rep1	sgMSH6	DMSO
3	2	29	1	31	230	22	229109	Rep1	sgMSH6	DMSO
3	2	30	1	420	348	16	276071	Rep1	sgMSH6	DMSO
3	2	30	2	408	445	17	187228	Rep1	sgMSH6	DMSO
3	2	30	3	517	372	14	187898	Rep1	sgMSH6	DMSO
3	2	30	4	571	342	7	158259	Rep1	sgMSH6	DMSO
3	2	31	1	368	42	15	159929	Rep1	sgMSH6	DMSO
3	2	31	2	484	45	18	123954	Rep1	sgMSH6	DMSO
3	2	31	3	372	90	15	146511	Rep1	sgMSH6	DMSO
3	2	31	4	471	273	14	905837	Rep1	sgMSH6	DMSO
3	2	31	5	216	318	12	112623	Rep1	sgMSH6	DMSO
3	2	31	6	532	353	40	737032	Rep1	sgMSH6	DMSO
3	2	31	7	440	442	41	68645	Rep1	sgMSH6	DMSO
3	2	31	8	587	79	16	11254	Rep1	sgMSH6	DMSO
3	2	31	9	492	117	10	113865	Rep1	sgMSH6	DMSO
3	2	31	10	282	331	9	101348	Rep1	sgMSH6	DMSO
3	2	31	11	324	382	25	105301	Rep1	sgMSH6	DMSO
3	2	31	12	133	426	15	126152	Rep1	sgMSH6	DMSO
3	2	33	1	225	283	42	228329	Rep1	sgMSH6	DMSO
3	2	33	2	173	375	4	140306	Rep1	sgMSH6	DMSO
3	2	33	3	154	461	4	159547	Rep1	sgMSH6	DMSO
3	2	33	4	548	288	8	136016	Rep1	sgMSH6	DMSO
3	2	33	5	461	415	12	15465	Rep1	sgMSH6	DMSO
3	2	32	1	545	72	27	218505	Rep1	sgMSH6	DMSO
3	2	32	2	625	111	19	103721	Rep1	sgMSH6	DMSO
3	2	32	3	571	140	16	981434	Rep1	sgMSH6	DMSO
3	2	32	4	117	206	44	274268	Rep1	sgMSH6	DMSO
3	2	32	5	267	220	19	120577	Rep1	sgMSH6	DMSO
3	2	32	6	63	268	25	394531	Rep1	sgMSH6	DMSO
3	2	32	7	52	304	13	238645	Rep1	sgMSH6	DMSO
3	2	32	8	189	323	5	12176	Rep1	sgMSH6	DMSO
3	2	32	9	530	345	38	814527	Rep1	sgMSH6	DMSO
3	2	32	10	205	366	14	107868	Rep1	sgMSH6	DMSO
3	2	32	11	254	89	8	155452	Rep1	sgMSH6	DMSO
3	2	32	12	354	147	4	130345	Rep1	sgMSH6	DMSO
3	2	32	13	461	129	9	108804	Rep1	sgMSH6	DMSO
3	2	32	14	146	409	13	110448	Rep1	sgMSH6	DMSO
3	2	32	15	97	428	4	124691	Rep1	sgMSH6	DMSO
3	2	34	1	467	144	51	325708	Rep1	sgMSH6	DMSO
3	2	34	2	666	154	8	20489	Rep1	sgMSH6	DMSO
3	2	34	3	358	210	19	202198	Rep1	sgMSH6	DMSO
3	2	34	4	40	38	56	304294	Rep1	sgMSH6	DMSO
3	2	34	5	318	115	39	21759	Rep1	sgMSH6	DMSO
3	2	34	6	499	210	33	230632	Rep1	sgMSH6	DMSO
3	2	34	7	585	348	29	20893	Rep1	sgMSH6	DMSO
3	2	34	8	306	429	30	232693	Rep1	sgMSH6	DMSO
3	2	34	9	32	432	25	201876	Rep1	sgMSH6	DMSO
3	2	35	1	59	81	53	343927	Rep1	sgMSH6	DMSO
3	2	35	2	511	117	19	144131	Rep1	sgMSH6	DMSO
3	2	35	3	65	292	46	234518	Rep1	sgMSH6	DMSO
3	2	35	4	339	277	19	175561	Rep1	sgMSH6	DMSO
3	2	35	5	152	304	7	159373	Rep1	sgMSH6	DMSO
3	2	35	6	179	366	21	175589	Rep1	sgMSH6	DMSO
3	2	35	7	609	371	34	97436	Rep1	sgMSH6	DMSO
3	2	35	8	69	410	25	125841	Rep1	sgMSH6	DMSO
3	2	35	9	488	415	23	128905	Rep1	sgMSH6	DMSO
3	2	35	10	244	52	35	172458	Rep1	sgMSH6	DMSO
3	2	35	11	338	61	30	178195	Rep1	sgMSH6	DMSO
3	2	35	12	102	157	23	183455	Rep1	sgMSH6	DMSO
3	2	35	13	430	173	4	134161	Rep1	sgMSH6	DMSO
3	2	35	14	157	174	20	188449	Rep1	sgMSH6	DMSO
3	2	35	15	252	211	16	155011	Rep1	sgMSH6	DMSO
3	2	35	16	546	265	16	192942	Rep1	sgMSH6	DMSO
3	2	35	17	496	302	23	147311	Rep1	sgMSH6	DMSO
3	2	35	18	412	393	23	114984	Rep1	sgMSH6	DMSO
3	2	35	19	330	392	21	156577	Rep1	sgMSH6	DMSO
3	2	35	20	259	456	16	117424	Rep1	sgMSH6	DMSO
3	3	2	1	147	350	40	203019	Rep2	sgMSH6	DMSO
3	3	2	2	50	251	17	306407	Rep2	sgMSH6	DMSO
3	3	2	3	48	326	39	314992	Rep2	sgMSH6	DMSO
3	3	2	4	188	377	25	250601	Rep2	sgMSH6	DMSO
3	3	1	1	428	311	27	160478	Rep2	sgMSH6	DMSO
3	3	1	2	527	356	20	121264	Rep2	sgMSH6	DMSO
3	3	1	3	504	432	19	11774	Rep2	sgMSH6	DMSO
3	3	4	1	331	159	41	165353	Rep2	sgMSH6	DMSO
3	3	4	2	55	250	52	206588	Rep2	sgMSH6	DMSO
3	3	4	3	463	365	22	157993	Rep2	sgMSH6	DMSO
3	3	4	4	645	378	10	155882	Rep2	sgMSH6	DMSO
3	3	4	5	563	420	10	183235	Rep2	sgMSH6	DMSO
3	3	3	1	425	30	6	119995	Rep2	sgMSH6	DMSO
3	3	3	2	323	59	17	147478	Rep2	sgMSH6	DMSO
3	3	3	3	466	67	6	115274	Rep2	sgMSH6	DMSO
3	3	3	4	612	106	20	991535	Rep2	sgMSH6	DMSO
3	3	3	5	269	93	16	146074	Rep2	sgMSH6	DMSO
3	3	3	6	363	89	9	133955	Rep2	sgMSH6	DMSO
3	3	3	7	266	187	11	149265	Rep2	sgMSH6	DMSO
3	3	3	8	73	229	18	180479	Rep2	sgMSH6	DMSO
3	3	3	9	80	438	31	158603	Rep2	sgMSH6	DMSO
3	3	3	10	396	435	10	132853	Rep2	sgMSH6	DMSO
3	3	3	11	561	92	8	993921	Rep2	sgMSH6	DMSO
3	3	3	12	178	155	41	154513	Rep2	sgMSH6	DMSO
3	3	3	13	339	173	9	143718	Rep2	sgMSH6	DMSO
3	3	3	14	577	202	36	11444	Rep2	sgMSH6	DMSO
3	3	3	15	416	223	17	120571	Rep2	sgMSH6	DMSO
3	3	3	16	484	243	10	12301	Rep2	sgMSH6	DMSO
3	3	3	17	301	266	21	137553	Rep2	sgMSH6	DMSO
3	3	3	18	95	309	15	158399	Rep2	sgMSH6	DMSO
3	3	3	19	547	326	23	120078	Rep2	sgMSH6	DMSO
3	3	3	20	424	376	12	152757	Rep2	sgMSH6	DMSO
3	3	3	21	329	441	71	162022	Rep2	sgMSH6	DMSO
3	3	3	22	188	373	32	15761	Rep2	sgMSH6	DMSO
3	3	3	23	631	393	45	140812	Rep2	sgMSH6	DMSO
3	3	3	24	493	439	6	358687	Rep2	sgMSH6	DMSO
3	3	6	1	542	47	27	141929	Rep2	sgMSH6	DMSO
3	3	6	2	439	49	42	182438	Rep2	sgMSH6	DMSO
3	3	7	1	205	372	33	175706	Rep2	sgMSH6	DMSO
3	3	7	2	296	423	31	167846	Rep2	sgMSH6	DMSO
3	3	7	3	463	170	52	436133	Rep2	sgMSH6	DMSO
3	3	7	4	609	195	40	379476	Rep2	sgMSH6	DMSO
3	3	7	5	383	271	34	144187	Rep2	sgMSH6	DMSO
3	3	7	6	246	335	20	183271	Rep2	sgMSH6	DMSO
3	3	7	7	387	370	32	146835	Rep2	sgMSH6	DMSO
3	3	7	8	161	458	46	186825	Rep2	sgMSH6	DMSO
3	3	8	1	227	203	4	151902	Rep2	sgMSH6	DMSO
3	3	8	2	226	234	25	202034	Rep2	sgMSH6	DMSO
3	3	8	3	163	155	29	186843	Rep2	sgMSH6	DMSO
3	3	8	4	37	240	34	160388	Rep2	sgMSH6	DMSO
3	3	8	5	326	291	29	260123	Rep2	sgMSH6	DMSO
3	3	8	6	311	399	39	230304	Rep2	sgMSH6	DMSO
3	3	9	1	336	229	22	138346	Rep2	sgMSH6	DMSO
3	3	9	2	93	245	23	156544	Rep2	sgMSH6	DMSO
3	3	9	3	146	332	39	160841	Rep2	sgMSH6	DMSO
3	3	9	4	187	247	20	138175	Rep2	sgMSH6	DMSO
3	3	9	5	68	325	38	248025	Rep2	sgMSH6	DMSO
3	3	12	1	460	433	15	168062	Rep2	sgMSH6	DMSO
3	3	11	1	297	422	55	158937	Rep2	sgMSH6	DMSO
3	3	13	1	258	30	15	265677	Rep2	sgMSH6	DMSO
3	3	14	1	504	297	35	18879	Rep2	sgMSH6	DMSO
3	3	14	2	325	304	21	125591	Rep2	sgMSH6	DMSO
3	3	14	3	357	358	32	148645	Rep2	sgMSH6	DMSO
3	3	14	4	474	432	21	152592	Rep2	sgMSH6	DMSO
3	3	14	5	327	48	34	262675	Rep2	sgMSH6	DMSO
3	3	14	6	446	75	38	199472	Rep2	sgMSH6	DMSO
3	3	14	7	609	126	48	205547	Rep2	sgMSH6	DMSO
3	3	14	8	510	150	45	235761	Rep2	sgMSH6	DMSO
3	3	14	9	248	274	47	172071	Rep2	sgMSH6	DMSO
3	3	14	10	568	401	36	230506	Rep2	sgMSH6	DMSO
3	3	14	11	243	438	37	22748	Rep2	sgMSH6	DMSO
3	3	15	1	430	55	26	127394	Rep2	sgMSH6	DMSO
3	3	15	2	193	69	9	153348	Rep2	sgMSH6	DMSO
3	3	15	3	520	339	23	849093	Rep2	sgMSH6	DMSO
3	3	15	4	295	149	22	126267	Rep2	sgMSH6	DMSO
3	3	15	5	290	329	18	132194	Rep2	sgMSH6	DMSO
3	3	16	1	391	67	13	127059	Rep2	sgMSH6	DMSO
3	3	16	2	338	89	8	125538	Rep2	sgMSH6	DMSO
3	3	16	3	474	139	16	129885	Rep2	sgMSH6	DMSO
3	3	16	4	597	144	20	884379	Rep2	sgMSH6	DMSO
3	3	16	5	488	197	7	106411	Rep2	sgMSH6	DMSO
3	3	16	6	250	225	16	17051	Rep2	sgMSH6	DMSO
3	3	16	7	539	300	17	966909	Rep2	sgMSH6	DMSO
3	3	16	8	472	337	23	111231	Rep2	sgMSH6	DMSO
3	3	16	9	107	455	11	190214	Rep2	sgMSH6	DMSO
3	3	16	10	645	52	25	950935	Rep2	sgMSH6	DMSO
3	3	16	11	547	179	9	919302	Rep2	sgMSH6	DMSO
3	3	16	12	360	204	10	125893	Rep2	sgMSH6	DMSO
3	3	16	13	641	323	68	108252	Rep2	sgMSH6	DMSO
3	3	18	1	522	217	68	101.1	Rep2	sgMSH6	DMSO
3	3	18	2	563	105	12	253593	Rep2	sgMSH6	DMSO
3	3	17	1	391	322	19	178464	Rep2	sgMSH6	DMSO
3	3	17	2	237	340	12	180891	Rep2	sgMSH6	DMSO
3	3	19	1	181	241	20	196443	Rep2	sgMSH6	DMSO
3	3	19	2	402	255	15	120658	Rep2	sgMSH6	DMSO
3	3	19	3	117	342	30	243876	Rep2	sgMSH6	DMSO
3	3	19	4	141	36	32	199022	Rep2	sgMSH6	DMSO
3	3	19	5	464	50	34	121047	Rep2	sgMSH6	DMSO
3	3	19	6	304	102	26	183654	Rep2	sgMSH6	DMSO
3	3	19	7	544	231	14	109657	Rep2	sgMSH6	DMSO
3	3	19	8	602	243	28	93214	Rep2	sgMSH6	DMSO
3	3	19	9	424	307	8	14586	Rep2	sgMSH6	DMSO
3	3	19	10	203	374	14	192933	Rep2	sgMSH6	DMSO
3	3	19	11	331	410	3	145706	Rep2	sgMSH6	DMSO
3	3	19	12	463	416	26	104563	Rep2	sgMSH6	DMSO
3	3	22	1	165	121	19	275444	Rep2	sgMSH6	DMSO
3	3	22	2	578	121	26	798166	Rep2	sgMSH6	DMSO
3	3	22	3	125	117	12	229336	Rep2	sgMSH6	DMSO
3	3	22	4	555	167	13	874257	Rep2	sgMSH6	DMSO
3	3	22	5	148	242	6	164966	Rep2	sgMSH6	DMSO
3	3	22	6	146	292	9	12.58	Rep2	sgMSH6	DMSO
3	3	22	7	238	379	6	130119	Rep2	sgMSH6	DMSO
3	3	22	8	274	427	17	129344	Rep2	sgMSH6	DMSO
3	3	22	9	360	352	16	320768	Rep2	sgMSH6	DMSO
3	3	22	10	99	371	14	168166	Rep2	sgMSH6	DMSO
3	3	22	11	195	422	8	22254	Rep2	sgMSH6	DMSO
3	3	20	1	415	32	23	202716	Rep2	sgMSH6	DMSO
3	3	20	2	505	77	19	192254	Rep2	sgMSH6	DMSO
3	3	20	3	306	93	41	21054	Rep2	sgMSH6	DMSO
3	3	20	4	467	199	17	160274	Rep2	sgMSH6	DMSO
3	3	23	1	219	149	6	607273	Rep2	sgMSH6	DMSO
3	3	23	2	220	208	10	612224	Rep2	sgMSH6	DMSO
3	3	24	1	160	63	43	286217	Rep2	sgMSH6	DMSO
3	3	24	2	282	83	14	282321	Rep2	sgMSH6	DMSO
3	3	24	3	606	153	23	164013	Rep2	sgMSH6	DMSO
3	3	24	4	183	183	2	196456	Rep2	sgMSH6	DMSO
3	3	24	5	537	226	22	183691	Rep2	sgMSH6	DMSO
3	3	24	6	579	263	12	210258	Rep2	sgMSH6	DMSO
3	3	24	7	147	264	23	170974	Rep2	sgMSH6	DMSO
3	3	24	8	289	269	17	150088	Rep2	sgMSH6	DMSO
3	3	24	9	249	286	15	171565	Rep2	sgMSH6	DMSO
3	3	24	10	201	378	30	275123	Rep2	sgMSH6	DMSO
3	3	24	11	569	391	53	203573	Rep2	sgMSH6	DMSO
3	3	24	12	95	384	18	178802	Rep2	sgMSH6	DMSO
3	3	24	13	233	386	8	15963	Rep2	sgMSH6	DMSO
3	3	24	14	69	79	13	178231	Rep2	sgMSH6	DMSO
3	3	24	15	29	184	50	143794	Rep2	sgMSH6	DMSO
3	3	24	16	130	195	23	176077	Rep2	sgMSH6	DMSO
3	3	24	17	146	330	38	289374	Rep2	sgMSH6	DMSO
3	3	25	1	72	182	39	239858	Rep2	sgMSH6	DMSO
3	3	25	2	59	331	32	258124	Rep2	sgMSH6	DMSO
3	3	25	3	397	63	78	178399	Rep2	sgMSH6	DMSO
3	3	25	4	492	128	28	161022	Rep2	sgMSH6	DMSO
3	3	25	5	463	198	16	185524	Rep2	sgMSH6	DMSO
3	3	25	6	558	343	16	134482	Rep2	sgMSH6	DMSO
3	3	25	7	472	344	15	14386	Rep2	sgMSH6	DMSO
3	3	25	8	90	401	35	258467	Rep2	sgMSH6	DMSO
3	3	27	1	64	384	25	169104	Rep2	sgMSH6	DMSO
3	3	27	2	300	434	4	136685	Rep2	sgMSH6	DMSO
3	3	27	3	464	132	26	14165	Rep2	sgMSH6	DMSO
3	3	27	4	417	215	25	130787	Rep2	sgMSH6	DMSO
3	3	27	5	312	352	32	143439	Rep2	sgMSH6	DMSO
3	3	27	6	472	384	33	112811	Rep2	sgMSH6	DMSO
3	3	27	7	166	381	12	154146	Rep2	sgMSH6	DMSO
3	3	26	1	92	230	106	267379	Rep2	sgMSH6	DMSO
3	3	28	1	285	52	22	156918	Rep2	sgMSH6	DMSO
3	3	28	2	519	80	22	128721	Rep2	sgMSH6	DMSO
3	3	28	3	501	203	10	114057	Rep2	sgMSH6	DMSO
3	3	28	4	108	69	40	27753	Rep2	sgMSH6	DMSO
3	3	28	5	588	342	24	127876	Rep2	sgMSH6	DMSO
3	3	29	1	582	103	16	149274	Rep2	sgMSH6	DMSO
3	3	29	2	319	110	27	14386	Rep2	sgMSH6	DMSO
3	3	29	3	379	390	9	194998	Rep2	sgMSH6	DMSO
3	3	29	4	547	421	12	154052	Rep2	sgMSH6	DMSO
3	3	29	5	220	42	38	170844	Rep2	sgMSH6	DMSO
3	3	29	6	485	103	14	155273	Rep2	sgMSH6	DMSO
3	3	29	7	201	160	20	196804	Rep2	sgMSH6	DMSO
3	3	30	1	356	280	24	127793	Rep2	sgMSH6	DMSO
3	3	30	2	321	335	9	145337	Rep2	sgMSH6	DMSO
3	3	30	3	283	338	18	15724	Rep2	sgMSH6	DMSO
3	3	30	4	351	178	16	187989	Rep2	sgMSH6	DMSO
3	3	32	1	196	102	2	162443	Rep2	sgMSH6	DMSO
3	3	32	2	145	163	13	155192	Rep2	sgMSH6	DMSO
3	3	32	3	431	166	9	128774	Rep2	sgMSH6	DMSO
3	3	32	4	451	239	8	106134	Rep2	sgMSH6	DMSO
3	3	32	5	267	296	3	111261	Rep2	sgMSH6	DMSO
3	3	32	6	319	308	8	128742	Rep2	sgMSH6	DMSO
3	3	32	7	473	353	18	165061	Rep2	sgMSH6	DMSO
3	3	32	8	375	396	2	281851	Rep2	sgMSH6	DMSO
3	3	32	9	170	415	15	144536	Rep2	sgMSH6	DMSO
3	3	32	10	98	57	5	174329	Rep2	sgMSH6	DMSO
3	3	32	11	494	80	24	176456	Rep2	sgMSH6	DMSO
3	3	32	12	276	143	7	154967	Rep2	sgMSH6	DMSO
3	3	32	13	330	201	2	135959	Rep2	sgMSH6	DMSO
3	3	32	14	219	248	42	181972	Rep2	sgMSH6	DMSO
3	3	32	15	596	286	8	150685	Rep2	sgMSH6	DMSO
3	3	32	16	393	282	12	105154	Rep2	sgMSH6	DMSO
3	3	32	17	89	297	37	190598	Rep2	sgMSH6	DMSO
3	3	32	18	286	422	18	181609	Rep2	sgMSH6	DMSO
3	3	32	19	484	459	13	127785	Rep2	sgMSH6	DMSO
3	3	31	1	58	262	36	159092	Rep2	sgMSH6	DMSO
3	3	31	2	118	332	19	158983	Rep2	sgMSH6	DMSO
3	3	31	3	583	371	40	951093	Rep2	sgMSH6	DMSO
3	3	31	4	155	421	34	15379	Rep2	sgMSH6	DMSO
3	3	31	5	543	426	8	113724	Rep2	sgMSH6	DMSO
3	3	31	6	466	437	10	104367	Rep2	sgMSH6	DMSO
3	3	31	7	398	450	19	104335	Rep2	sgMSH6	DMSO
3	3	31	8	513	463	13	105302	Rep2	sgMSH6	DMSO
3	3	33	1	409	186	15	123261	Rep2	sgMSH6	DMSO
3	3	33	2	313	376	14	118655	Rep2	sgMSH6	DMSO
3	3	33	3	664	350	7	106687	Rep2	sgMSH6	DMSO
3	3	33	4	39	409	3	181756	Rep2	sgMSH6	DMSO
3	3	33	5	466	82	27	131383	Rep2	sgMSH6	DMSO
3	3	33	6	590	175	18	113486	Rep2	sgMSH6	DMSO
3	3	33	7	522	196	17	114727	Rep2	sgMSH6	DMSO
3	3	33	8	250	270	21	133195	Rep2	sgMSH6	DMSO
3	3	33	9	414	279	13	115825	Rep2	sgMSH6	DMSO
3	3	33	10	525	336	28	137999	Rep2	sgMSH6	DMSO
3	3	34	1	333	117	14	151285	Rep2	sgMSH6	DMSO
3	3	34	2	584	189	7	146394	Rep2	sgMSH6	DMSO
3	3	34	3	467	374	15	223798	Rep2	sgMSH6	DMSO
3	3	34	4	426	95	24	180098	Rep2	sgMSH6	DMSO
3	3	34	5	322	187	17	147697	Rep2	sgMSH6	DMSO
3	3	35	1	166	279	25	22299	Rep2	sgMSH6	DMSO
3	3	35	2	584	232	11	17186	Rep2	sgMSH6	DMSO
3	3	35	3	125	230	27	248627	Rep2	sgMSH6	DMSO
3	3	35	4	95	378	25	19464	Rep2	sgMSH6	DMSO
3	3	35	5	486	417	19	230096	Rep2	sgMSH6	DMSO
3	4	1	1	159	73	30	608502	Rep3	sgMSH6	DMSO
3	4	2	1	73	425	33	162233	Rep3	sgMSH6	DMSO
3	4	2	2	622	190	17	198474	Rep3	sgMSH6	DMSO
3	4	2	3	109	327	24	184891	Rep3	sgMSH6	DMSO
3	4	3	1	441	50	9	162915	Rep3	sgMSH6	DMSO
3	4	3	2	666	229	5	976098	Rep3	sgMSH6	DMSO
3	4	3	3	437	383	19	194503	Rep3	sgMSH6	DMSO
3	4	3	4	86	393	25	182155	Rep3	sgMSH6	DMSO
3	4	3	5	212	58	10	158108	Rep3	sgMSH6	DMSO
3	4	3	6	373	92	9	10814	Rep3	sgMSH6	DMSO
3	4	3	7	154	115	12	160251	Rep3	sgMSH6	DMSO
3	4	3	8	612	115	25	127468	Rep3	sgMSH6	DMSO
3	4	3	9	259	172	14	222786	Rep3	sgMSH6	DMSO
3	4	3	10	76	217	24	182053	Rep3	sgMSH6	DMSO
3	4	3	11	65	305	36	285472	Rep3	sgMSH6	DMSO
3	4	3	12	233	389	25	16256	Rep3	sgMSH6	DMSO
3	4	3	13	386	427	48	121408	Rep3	sgMSH6	DMSO
3	4	5	1	45	115	31	174239	Rep3	sgMSH6	DMSO
3	4	5	2	176	342	8	153448	Rep3	sgMSH6	DMSO
3	4	5	3	224	373	13	145592	Rep3	sgMSH6	DMSO
3	4	5	4	475	117	5	251584	Rep3	sgMSH6	DMSO
3	4	5	5	564	117	50	750896	Rep3	sgMSH6	DMSO
3	4	5	6	631	147	23	816661	Rep3	sgMSH6	DMSO
3	4	5	7	593	217	37	100198	Rep3	sgMSH6	DMSO
3	4	5	8	629	263	26	923884	Rep3	sgMSH6	DMSO
3	4	5	9	33	421	39	186288	Rep3	sgMSH6	DMSO
3	4	7	1	603	76	18	147193	Rep3	sgMSH6	DMSO
3	4	7	2	505	114	12	155222	Rep3	sgMSH6	DMSO
3	4	7	3	459	148	23	13756	Rep3	sgMSH6	DMSO
3	4	7	4	630	149	3	12809	Rep3	sgMSH6	DMSO
3	4	7	5	655	182	20	145392	Rep3	sgMSH6	DMSO
3	4	7	6	630	177	7	113512	Rep3	sgMSH6	DMSO
3	4	7	7	480	217	57	165133	Rep3	sgMSH6	DMSO
3	4	7	8	239	239	9	198315	Rep3	sgMSH6	DMSO
3	4	7	9	198	281	16	209174	Rep3	sgMSH6	DMSO
3	4	7	10	526	60	28	187242	Rep3	sgMSH6	DMSO
3	4	7	11	51	111	16	223753	Rep3	sgMSH6	DMSO
3	4	7	12	371	419	7	156041	Rep3	sgMSH6	DMSO
3	4	7	13	542	426	19	139585	Rep3	sgMSH6	DMSO
3	4	6	1	308	38	9	214142	Rep3	sgMSH6	DMSO
3	4	6	2	257	226	46	242966	Rep3	sgMSH6	DMSO
[truncated: 5,728 more rows]

## Sheet: Figure 4a
Figure 4a
Mouse	cell line	treatment	time	censor
KCN00691	NT_TGL	V	35	1
KCN00692	BM_2_2TGL	V	77	1
KCN00693	BM_2_2TGL	V	182	0
KCN00695	BM_2_2TGL	TMZ	58	1
KCN00698	BM_2_2TGL	TMZ	59	1
KCN00699	BM_2_2TGL	TMZ	35	1
KCN00700	BM_2_2TGL	TMZ	122	1
KCN00701	BM_2_2TGL	V	73	1
KCN00702	BM_2_2TGL	TMZ	122	1
KCN00703	BM_2_2TGL	TMZ	182	0
KCN00704	NT_TGL	TMZ	182	0
KCN00705	NT_TGL	TMZ	182	0
KCN00706	NT_TGL	TMZ	182	0
KCN00707	NT_TGL	TMZ	182	0
KCN00708	NT_TGL	V	44	1
KCN00711	NT_TGL	V	38	1
KCN00712	NT_TGL	V	41	1
KCN00715	BM_2_2TGL	V	58	1
KCN00716	NT_TGL	V	73	1

## Sheet: Figure 4d
Figure 4d
U87
anti-Alix
U87
anti-TSG101
U87
anti-MGMT
U87
anti-GAPDH
U251
anti-Alix
U251
anti-TSG101
U251
anti-MGMT
U251
anti-GAPDH

## Sheet: Figure 4e
Figure 4e
U87				U251			U251
MGMT				MGMT			SAR1A-MGMT

[truncated: 2 more sheets: Figure 4f, Figure S7d]
